# Supplementary material for: Whole genome analysis of p38 SAPK-mediated gene expression upon stress
Source: BMC Genomics. 2010 Mar 1;11:144. doi: 10.1186/1471-2164-11-144 (PMC2842250; doi:10.1186/1471-2164-11-144)
Supplement: Additional file 1 — Pearson correlation coefficient analysis (PCC). Correlation between the two replicates was analyzed by PCC as described in methods. All samples showed very high correlation coefficient with most correlation values higher than 0.9, which indicates high fidelity of the experimental biological replicates. [file 1471-2164-11-144-S1.XLS]

## Sheet: Sheet1
Cy3 Channel
Set1	Set2	Description	Pearson-Correlation-Coefficient	PCC_p_value	Reference-Raw-file-set
251269419701	251269419774	no treatment	0.920816	0	US22502553_251269419701_US22502553_251269419774.txt
251269419702	251269419773	Anisomycin 25ng/ml 45' (KO)	0.782776	0	US22502553_251269419702_US22502553_251269419773.txt
251269419703	251269419770	TNFa 100 ng/ml 45' (KO)	0.946043	0	US22502553_251269419703_US22502553_251269419770.txt
251269419704	251269419771	NaCl 100 mM 45' (KO)	0.846719	0	US22502553_251269419704_US22502553_251269419771.txt
251269420331	251269420371	TNFa 100 ng/ml 45'	0.977806	0	US22502553_251269420331_US22502553_251269420371.txt
251269420332	251269420372	NaCl 100 mM 45'	0.925018	0	US22502553_251269420332_US22502553_251269420372.txt
251269420334	251269420373	Aniso+SB 45'	0.98906	0	US22502553_251269420334_US22502553_251269420373.txt
251269420335	251269420374	TNFa+SB 45'	0.974597	0	US22502553_251269420335_US22502553_251269420374.txt
251269420336	251269420362	NaCl+SB 45'	0.981529	0	US22502553_251269420336_US22502553_251269420362.txt
251269420354	251269420370	Anisomycin 25ng/ml 45'	0.978403	0	US22502553_251269420354_US22502553_251269420370.txt
251269420375	251269420363	NaCl 100 mM 2h	0.972008	0	US22502553_251269420375_US22502553_251269420363.txt
251269420376	251269420364	SB203580 10 mM 2h	0.982279	0	US22502553_251269420376_US22502553_251269420364.txt
251269420377	251269420366	NaCl+SB 2h	0.980879	0	US22502553_251269420377_US22502553_251269420366.txt
251269420378	251269420367	NaCl 100 mM 8h	0.937668	0	US22502553_251269420378_US22502553_251269420367.txt
251269420379	251269419700	NaCl+SB 8h	0.9505	0	US22502553_251269420379_US22502553_251269419700.txt
Cy5 Channel
Set1	Set2	Description	Pearson-Correlation-Coefficient	PCC_p_value	Reference-Raw-file-set
251269419701	251269419774	no treatment	0.921118	0	US22502553_251269419701_US22502553_251269419774.txt
251269419702	251269419773	Anisomycin 25ng/ml 45' (KO)	0.749109	0	US22502553_251269419702_US22502553_251269419773.txt
251269419703	251269419770	TNFa 100 ng/ml 45' (KO)	0.928794	0	US22502553_251269419703_US22502553_251269419770.txt
251269419704	251269419771	NaCl 100 mM 45' (KO)	0.848426	0	US22502553_251269419704_US22502553_251269419771.txt
251269420331	251269420371	TNFa 100 ng/ml 45'	0.984071	0	US22502553_251269420331_US22502553_251269420371.txt
251269420332	251269420372	NaCl 100 mM 45'	0.959426	0	US22502553_251269420332_US22502553_251269420372.txt
251269420334	251269420373	Aniso+SB 45'	0.97273	0	US22502553_251269420334_US22502553_251269420373.txt
251269420335	251269420374	TNFa+SB 45'	0.969314	0	US22502553_251269420335_US22502553_251269420374.txt
251269420336	251269420362	NaCl+SB 45'	0.96782	0	US22502553_251269420336_US22502553_251269420362.txt
251269420354	251269420370	Anisomycin 25ng/ml 45'	0.983209	0	US22502553_251269420354_US22502553_251269420370.txt
251269420375	251269420363	NaCl 100 mM 2h	0.9387	0	US22502553_251269420375_US22502553_251269420363.txt
251269420376	251269420364	SB203580 10 mM 2h	0.972417	0	US22502553_251269420376_US22502553_251269420364.txt
251269420377	251269420366	NaCl+SB 2h	0.9803	0	US22502553_251269420377_US22502553_251269420366.txt
251269420378	251269420367	NaCl 100 mM 8h	0.945333	0	US22502553_251269420378_US22502553_251269420367.txt
251269420379	251269419700	NaCl+SB 8h	0.973726	0	US22502553_251269420379_US22502553_251269419700.txt
