# Supplementary material for: Whole genome analysis of p38 SAPK-mediated gene expression upon stress
Source: BMC Genomics. 2010 Mar 1;11:144. doi: 10.1186/1471-2164-11-144 (PMC2842250; doi:10.1186/1471-2164-11-144)
Supplement: Additional file 3 — 2.5-fold up-regulated genes upon transient p38 SAPK activation. List of unique Ensemble-Id genes up-regulated 2.5 fold over a pool of control cells upon a transient p38 SAPK activation. Wild type MEFs and p38α-/- knock out MEFs cells were stimulated with 100 ng/ml TNFα, 25 ng/ml anisomycin and 100 mM NaCl for the indicated times in the absence or presence of 10 μM of SB203580. The p38 SAPK dependent genes are highlighted. [file 1471-2164-11-144-S3.XLS]

## Sheet: Treatment_Commom
EnsemblGeneID	Symbol	Name	RefSeqDNA-ID	Log2:NaCl_2h	Log2:KO_NaCl_2h	Log2:SB_NaCl_2h	Log2:sAn_45'	Log2:KO_sAn_45'	Log2:SB_sAn_45'	Log2:TNFa_45'	Log2:KO_TNFa_45'	Log2:SB_TNFa_45'
ENSMUSG00000052684	Jun	Jun_oncogene	NM_010591	3.50519	2.6734	2.06145	6.02754	4.41793	3.14674	3.58178	2.60841	3.14674
ENSMUSG00000024190	Dusp1	dual_specificity_phosphatase_1	NM_013642	3.42234	3.31614	2.60077	4.85663	3.36264	2.74235	1.52955	1.15918	2.74235
ENSMUSG00000038418	Egr1	early_growth_response_1	NM_007913	2.19241	2.04375	0.873927	4.70834	2.61994	1.60136	2.88985	1.92499	1.60136
ENSMUSG00000021250	Fos	FBJ_osteosarcoma_oncogene	NM_010234	3.9575	3.39592	1.06769	4.27116	2.86697	1.30738	3.22303	1.71315	1.30738
ENSMUSG00000028195	Cyr61	cysteine_rich_protein_61	NM_010516	2.61163	2.59325	2.63367	3.42715	2.14966	1.30388	1.67883	1.0005	1.30388
ENSMUSG00000071539	4930505N22Rik	RIKEN_cDNA_4930505N22_gene	---	1.56687	0.267443	1.20309	2.13574	-0.268493	1.21374	1.75793	-0.127743	1.21374
ENSMUSG00000006445	Epha2	Eph_receptor_A2	NM_010139	2.07361	1.41796	1.97379	2.43288	0.858613	1.11779	1.68153	0.551543	1.11779
ENSMUSG00000044786	Zfp36	zinc_finger_protein_36	NM_011756	2.54075	1.59212	0.580944	4.25025	1.62204	1.11727	3.26809	2.42189	1.11727
ENSMUSG00000003541	Ier3	immediate_early_response_3	NM_133662	2.14963	2.73973	1.59008	1.77557	2.16563	0.895753	1.43395	2.64352	0.895753
ENSMUSG00000039760	Il22ra2	interleukin_22_receptor,_alpha_2	NM_178258	1.38174	-0.962487	-0.253279	1.96316	-0.179586	0.778807	1.41681	-0.563845	0.778807
ENSMUSG00000042622	Maff	v-maf_musculoaponeurotic_fibrosarcoma_oncogene_family,_protein_F_(avian)	NM_010755	1.98208	0.790704	1.815	2.11548	0.703231	0.737557	1.99788	1.10186	0.737557
ENSMUSG00000027829	Ccnl1	cyclin_L1	NM_019937	1.35139	1.61011	0.361129	1.661	0.504297	0.693018	1.46628	0.724059	0.693018
ENSMUSG00000066178	6030445D17Rik	RIKEN_cDNA_6030445D17_gene	---	1.70603	-0.774926	-0.0261235	2.83941	-0.0701627	0.645658	1.77311	-0.18807	0.645658
ENSMUSG00000000078	Klf6	Kruppel-like_factor_6	NM_011803	2.93641	2.02699	1.19698	2.83551	1.69304	0.541668	2.26033	1.23627	0.541668
ENSMUSG00000021127	Zfp36l1	zinc_finger_protein_36,_C3H_type-like_1	NM_007564	2.32058	1.4273	0.837508	1.5106	0.595928	0.358507	1.71567	0.868718	0.358507
ENSMUSG00000056457	Prl2c3/Prl2c4	prolactin_family_2,_subfamily_c,_member_3/prolactin_family_2,_subfamily_c,_member_4	NM_011118/NM_011954	1.68548	0.000910787	-1.10984	2.04094	-0.440928	0.350527	2.02575	0.161153	0.350527
ENSMUSG00000022893	Adamts1	a_disintegrin-like_and_metallopeptidase_(reprolysin_type)_with_thrombospondin_type_1_motif,_1	NM_009621	3.44299	3.63617	2.75211	2.11325	0.952442	0.342677	1.52136	0.680914	0.342677
ENSMUSG00000001168	Oas1h	2'-5'_oligoadenylate_synthetase_1H	NM_001159934/NM_145228	2.02403	-0.807158	0.46207	1.61477	-0.716648	0.33851	1.3946	-0.058248	0.33851
ENSMUSG00000022346	Myc	myelocytomatosis_oncogene	NM_010849	3.15995	2.67521	1.88366	2.06798	1.15105	0.225461	2.95897	1.71079	0.225461
ENSMUSG00000020205	Phlda1	pleckstrin_homology-like_domain,_family_A,_member_1	NM_009344	1.37482	0.929675	0.34132	1.37926	0.514966	0.0924548	2.18369	1.32131	0.0924548
ENSMUSG00000045339	A930104D05Rik	RIKEN_cDNA_A930104D05_gene	---	1.61287	0.104043	0.593919	1.89172	0.00614784	0.0779961	1.79137	0.298718	0.0779961
ENSMUSG00000028035	Dnajb4	DnaJ_(Hsp40)_homolog,_subfamily_B,_member_4	NM_025926/NM_027287	1.67046	1.0199	-0.463538	1.30595	0.332676	-0.0211537	1.5545	0.420072	-0.0211537
ENSMUSG00000076677	AC073590.5-4	Immunoglobulin_heavy_chain_V_gene_segment_[Source:IMGT/GENE-DB;Acc:IGHV6S2]	---	2.20375	-0.469252	0.0771498	2.53252	0.0228078	-0.0407127	2.09568	0.157356	-0.0407127
ENSMUSG00000069114	Zbtb10	zinc_finger_and_BTB_domain_containing_10	---	2.4239	1.83308	1.10031	1.70218	0.844415	-0.261241	1.53246	0.594342	-0.261241
ENSMUSG00000022686	B3gnt5	UDP-GlcNAc:betaGal_beta-1,3-N-acetylglucosaminyltransferase_5	NM_001159407/NM_001159408/NM_054052	1.62469	0.330895	-0.346877	1.86126	0.0499887	-0.264311	1.39387	-0.123558	-0.264311
ENSMUSG00000034855	Cxcl10	chemokine_(C-X-C_motif)_ligand_10	NM_021274	1.40465	0.375068	-0.0272422	2.25023	0.548903	-0.275441	6.63444	4.84586	-0.275441
ENSMUSG00000044071	Fam19a2	family_with_sequence_similarity_19,_member_A2	NM_182807	1.96725	-0.170046	-0.210201	2.35944	-1.11305	-0.302954	1.7959	-0.199549	-0.302954
ENSMUSG00000068037	Mas1	MAS1_oncogene	NM_008552	1.72822	0.795413	-0.464552	2.07389	-0.624964	-0.495291	1.57623	-0.594396	-0.495291
ENSMUSG00000052387	Trpm3	transient_receptor_potential_cation_channel,_subfamily_M,_member_3	NM_001035239/NM_001035240/NM_001035241/NM_001035242/NM_001035243/NM_001035244/NM_001035245/NM_001035246/NM_177341	1.3407	0.899765	-0.559856	1.84743	0.401442	-0.548539	2.11167	0.204142	-0.548539
ENSMUSG00000025557	Slc15a1	solute_carrier_family_15_(oligopeptide_transporter),_member_1	NM_053079	1.66261	0.266242	-0.271441	1.68169	-0.50207	-0.705352	1.78577	0.246426	-0.705352

## Sheet: Treatment_Anisomycin_45
EnsemblGeneID	Symbol	Name	RefSeqDNA-ID	Log2:sAn_45'	Log2:KO_sAn_45'	Log2:SB_sAn_45'
ENSMUSG00000052684	Jun	Jun_oncogene	NM_010591	6.02754	4.41793	3.14674
ENSMUSG00000024190	Dusp1	dual_specificity_phosphatase_1	NM_013642	4.85663	3.36264	2.74235
ENSMUSG00000021250	Fos	FBJ_osteosarcoma_oncogene	NM_010234	4.27116	2.86697	1.30738
ENSMUSG00000038418	Egr1	early_growth_response_1	NM_007913	4.70834	2.61994	1.60136
ENSMUSG00000020423	Btg2	B-cell_translocation_gene_2,_anti-proliferative	NM_007570	5.31488	2.48203	2.09059
ENSMUSG00000037887	Dusp8	dual_specificity_phosphatase_8	NM_008748	2.31224	2.28241	1.99003
ENSMUSG00000003541	Ier3	immediate_early_response_3	NM_133662	1.77557	2.16563	0.895753
ENSMUSG00000028195	Cyr61	cysteine_rich_protein_61	NM_010516	3.42715	2.14966	1.30388
ENSMUSG00000000078	Klf6	Kruppel-like_factor_6	NM_011803	2.83551	1.69304	0.541668
ENSMUSG00000044786	Zfp36	zinc_finger_protein_36	NM_011756	4.25025	1.62204	1.11727
ENSMUSG00000026628	Atf3	activating_transcription_factor_3	NM_007498	3.55494	1.36016	1.10619
ENSMUSG00000019997	Ctgf	connective_tissue_growth_factor	NM_010217	2.98457	1.31726	0.814329
ENSMUSG00000037868	Egr2	early_growth_response_2	NM_010118	1.42964	1.19777	0.348573
ENSMUSG00000022346	Myc	myelocytomatosis_oncogene	NM_010849	2.06798	1.15105	0.225461
ENSMUSG00000028680	Plk3	polo-like_kinase_3_(Drosophila)	NM_013807	2.53284	1.14631	1.24732
ENSMUSG00000078200	Ier5l	immediate_early_response_5-like	NM_030244	2.37972	1.14213	1.18694
ENSMUSG00000071076	Jund	Jun_proto-oncogene_related_gene_d	NM_010592	2.26261	1.13539	0.685967
ENSMUSG00000037646	Vps13b	vacuolar_protein_sorting_13B_(yeast)	---	1.8629	0.995426	-0.0186742
ENSMUSG00000025408	Ddit3	DNA-damage_inducible_transcript_3	NM_007837	1.82144	0.985318	0.846278
ENSMUSG00000018930	Ccl4	chemokine_(C-C_motif)_ligand_4	NM_013652	1.53276	0.978621	0.389505
ENSMUSG00000026819	Slc25a25	solute_carrier_family_25_(mitochondrial_carrier,_phosphate_carrier),_member_25	NM_146118	1.32517	0.976459	0.773495
ENSMUSG00000022893	Adamts1	a_disintegrin-like_and_metallopeptidase_(reprolysin_type)_with_thrombospondin_type_1_motif,_1	NM_009621	2.11325	0.952442	0.342677
ENSMUSG00000022829	Stxbp5l	syntaxin_binding_protein_5-like	NM_001114611/NM_001114612/NM_001114613/NM_172440	1.70178	0.947291	0.0393566
ENSMUSG00000020653	Klf11	Kruppel-like_factor_11	NM_178357	1.54742	0.88954	0.602012
ENSMUSG00000074794	Arrdc3	arrestin_domain_containing_3	NM_001042591	1.8039	0.868138	0.985504
ENSMUSG00000006445	Epha2	Eph_receptor_A2	NM_010139	2.43288	0.858613	1.11779
ENSMUSG00000069114	Zbtb10	zinc_finger_and_BTB_domain_containing_10	---	1.70218	0.844415	-0.261241
ENSMUSG00000030103	Bhlhe40	basic_helix-loop-helix_family,_member_e40	NM_011498	1.89553	0.828667	0.332327
ENSMUSG00000043336	Filip1l	filamin_A_interacting_protein_1-like	NM_030163	1.53803	0.811849	0.587719
ENSMUSG00000023828	Slc22a3	solute_carrier_family_22_(organic_cation_transporter),_member_3	NM_011395	1.79215	0.811103	0.503101
ENSMUSG00000037465	Klf10	Kruppel-like_factor_10	NM_013692	1.44699	0.809738	1.30143
ENSMUSG00000021701	Plk2	polo-like_kinase_2_(Drosophila)	NM_152804	1.49157	0.78217	0.259449
ENSMUSG00000017144	Rnd3	Rho_family_GTPase_3	NM_028810	1.30993	0.780811	0.529317
ENSMUSG00000039384	Dusp10	dual_specificity_phosphatase_10	NM_022019	1.3064	0.765624	0.188625
ENSMUSG00000060057	Olfr1540-ps1/Olfr193	olfactory_receptor_1540,_pseudogene_1/olfactory_receptor_193	NM_001011791	1.589	0.761832	1.37355
ENSMUSG00000024987	Cyp26a1	cytochrome_P450,_family_26,_subfamily_a,_polypeptide_1	NM_007811	1.64328	0.761217	0.86124
ENSMUSG00000024427	Spry4	sprouty_homolog_4_(Drosophila)	NM_011898	1.98132	0.754079	0.977302
ENSMUSG00000055148	Klf2	Kruppel-like_factor_2_(lung)	NM_008452	1.37683	0.739448	0.473774
ENSMUSG00000042622	Maff	v-maf_musculoaponeurotic_fibrosarcoma_oncogene_family,_protein_F_(avian)	NM_010755	2.11548	0.703231	0.737557
ENSMUSG00000003032	Klf4	Kruppel-like_factor_4_(gut)	NM_010637	1.85185	0.679958	0.0791747
ENSMUSG00000024042	Sik1	salt_inducible_kinase_1	NM_010831	1.30254	0.66249	-0.0308951
ENSMUSG00000056749	Nfil3	nuclear_factor,_interleukin_3,_regulated	NM_017373	1.43921	0.662172	0.457329
ENSMUSG00000024843	Chka	choline_kinase_alpha	NM_001025566/NM_013490	1.79879	0.648978	0.943385
ENSMUSG00000001627	Ifrd1	interferon-related_developmental_regulator_1	NM_013562	2.52726	0.630338	0.507496
ENSMUSG00000036822	Topors	topoisomerase_I_binding,_arginine/serine-rich	NM_134097	1.43439	0.610876	0.447812
ENSMUSG00000025288	4933436I01Rik	RIKEN_cDNA_4933436I01_gene	NM_025763	1.39938	0.604839	0.64774
ENSMUSG00000021127	Zfp36l1	zinc_finger_protein_36,_C3H_type-like_1	NM_007564	1.5106	0.595928	0.358507
ENSMUSG00000078851	Hist3h2a	histone_cluster_3,_H2a	NM_178218	1.60847	0.586378	0.523305
ENSMUSG00000036181	Hist1h1c	histone_cluster_1,_H1c	NM_015786	2.27687	0.580373	0.623137
ENSMUSG00000037172	E330009J07Rik	RIKEN_cDNA_E330009J07_gene	NM_175528	1.86647	0.568208	0.200063
ENSMUSG00000037411	Serpine1	serine_(or_cysteine)_peptidase_inhibitor,_clade_E,_member_1	NM_008871	1.79783	0.567651	0.476473
ENSMUSG00000025880	Smad7	MAD_homolog_7_(Drosophila)	NM_001042660	1.41204	0.561867	1.05327
ENSMUSG00000034855	Cxcl10	chemokine_(C-X-C_motif)_ligand_10	NM_021274	2.25023	0.548903	-0.275441
ENSMUSG00000028967	Errfi1	ERBB_receptor_feedback_inhibitor_1	NM_133753	1.71551	0.544407	0.250379
ENSMUSG00000007812	Zfp655	zinc_finger_protein_655	NM_001083958/NM_028298	1.37175	0.540549	-0.32827
ENSMUSG00000020205	Phlda1	pleckstrin_homology-like_domain,_family_A,_member_1	NM_009344	1.37926	0.514966	0.0924548
ENSMUSG00000031285	Dcx	doublecortin	NM_001110222/NM_001110223/NM_001110224/NM_010025	1.74679	0.513962	-0.587124
ENSMUSG00000027829	Ccnl1	cyclin_L1	NM_019937	1.661	0.504297	0.693018
ENSMUSG00000027313	Chac1	ChaC,_cation_transport_regulator-like_1_(E._coli)	NM_026929	1.98865	0.476647	0.626613
ENSMUSG00000033863	Klf9	Kruppel-like_factor_9	NM_010638	1.63779	0.472587	0.188999
ENSMUSG00000025981	Coq10b	coenzyme_Q10_homolog_B_(S._cerevisiae)	NM_001039710/NM_026424	1.42133	0.448877	0.86247
ENSMUSG00000021379	Id4	inhibitor_of_DNA_binding_4	NM_031166	1.4064	0.414953	0.355254
ENSMUSG00000052387	Trpm3	transient_receptor_potential_cation_channel,_subfamily_M,_member_3	NM_001035239/NM_001035240/NM_001035241/NM_001035242/NM_001035243/NM_001035244/NM_001035245/NM_001035246/NM_177341	1.84743	0.401442	-0.548539
ENSMUSG00000042745	Id1	inhibitor_of_DNA_binding_1	NM_010495	1.54601	0.371754	1.00279
ENSMUSG00000080267	---	---	---	1.71615	0.368946	0.257853
ENSMUSG00000046404	Yod1	YOD1_OTU_deubiquitinating_enzyme_1_homologue_(S._cerevisiae)	NM_178691	1.31398	0.363752	0.457468
ENSMUSG00000023951	Vegfa	vascular_endothelial_growth_factor_A	NM_001025250/NM_001025257/NM_009505	1.47672	0.363469	0.109724
ENSMUSG00000055782	Abcd2	ATP-binding_cassette,_sub-family_D_(ALD),_member_2	NM_011994	1.75206	0.339254	0.639317
ENSMUSG00000028035	Dnajb4	DnaJ_(Hsp40)_homolog,_subfamily_B,_member_4	NM_025926/NM_027287	1.30595	0.332676	-0.0211537
ENSMUSG00000020644	Id2	inhibitor_of_DNA_binding_2	NM_010496	1.76475	0.299124	0.30944
ENSMUSG00000026166	Ccl20	chemokine_(C-C_motif)_ligand_20	NM_001159738/NM_016960	1.52437	0.291488	-0.180822
ENSMUSG00000067931	BC049807	cDNA_sequence_BC049807	NM_001002008	1.66683	0.289535	0.364894
ENSMUSG00000003545	Fosb	FBJ_osteosarcoma_oncogene_B	NM_008036	1.50879	0.287914	0.370991
ENSMUSG00000047759	Hs3st3a1	heparan_sulfate_(glucosamine)_3-O-sulfotransferase_3A1	NM_178870	1.32147	0.268923	0.384768
ENSMUSG00000042359	Osbpl6	oxysterol_binding_protein-like_6	NM_145525	2.84694	0.267896	1.50966
ENSMUSG00000038602	Slc35f1	solute_carrier_family_35,_member_F1	NM_178675	3.04504	0.246018	0.780384
ENSMUSG00000037573	Tob1	transducer_of_ErbB-2.1	NM_009427	2.00521	0.243043	-0.429261
ENSMUSG00000022759	4930451C15Rik	RIKEN_cDNA_4930451C15_gene	NM_001145435/NM_029053	1.30558	0.239598	-0.0635732
ENSMUSG00000056145	AI504432	expressed_sequence_AI504432	---	1.53064	0.23348	-0.432009
ENSMUSG00000027068	Dhrs9	dehydrogenase/reductase_(SDR_family)_member_9	NM_175512	1.67996	0.208591	-0.269925
ENSMUSG00000074149	Gm10634	predicted_gene_10634	---	1.53999	0.207269	-0.769197
ENSMUSG00000039841	Zfp800	zinc_finger_protein_800	NM_001081678	1.42606	0.202229	0.311286
ENSMUSG00000032487	Ptgs2	prostaglandin-endoperoxide_synthase_2	NM_011198	1.42449	0.19681	-0.108063
ENSMUSG00000024521	Pmaip1	phorbol-12-myristate-13-acetate-induced_protein_1	NM_021451	1.59909	0.18096	0.0844327
ENSMUSG00000000567	Sox9	SRY-box_containing_gene_9	NM_011448	1.57134	0.172108	-0.916185
ENSMUSG00000048109	Rbm15	RNA_binding_motif_protein_15	NM_001045807	1.36266	0.169474	0.108337
ENSMUSG00000033676	Gabrb3	gamma-aminobutyric_acid_(GABA)_A_receptor,_subunit_beta_3	NM_001038701/NM_008071	1.54342	0.167408	0.600079
ENSMUSG00000025893	Kbtbd3	kelch_repeat_and_BTB_(POZ)_domain_containing_3	NM_026962	1.46991	0.147279	-0.872561
ENSMUSG00000032065	Tex12	testis_expressed_gene_12	NM_025687	1.66186	0.140675	0.370456
ENSMUSG00000040430	Pitpnc1	phosphatidylinositol_transfer_protein,_cytoplasmic_1	NM_145823	2.06457	0.123664	0.398949
ENSMUSG00000061928	Dsg1b	desmoglein_1_beta	NM_181682	1.47334	0.120103	0.28711
ENSMUSG00000001467	Cyp51	cytochrome_P450,_family_51	NM_020010	1.51681	0.109216	-0.574857
ENSMUSG00000024815	Trpd52l3	tumor_protein_D52-like_3	NM_025741	1.58087	0.103102	-1.10533
ENSMUSG00000071735	Gm16462	predicted_gene_16462	---	2.55332	0.0982464	0.602427
ENSMUSG00000037025	Foxa2	forkhead_box_A2	NM_010446	1.58352	0.0956073	-0.165942
ENSMUSG00000062149	Olfr943	olfactory_receptor_943	NM_146326	1.31006	0.0940308	0.302257
ENSMUSG00000076525	AC122918.4-4	Immunoglobulin_Kappa_light_chain_V_gene_segment_[Source:IMGT/GENE-DB;Acc:IGKV1-99]	---	1.47526	0.0924673	-0.0427641
ENSMUSG00000031604	Sc4mol	sterol-C4-methyl_oxidase-like	NM_025436	1.30346	0.0902816	-0.714586
ENSMUSG00000022686	B3gnt5	UDP-GlcNAc:betaGal_beta-1,3-N-acetylglucosaminyltransferase_5	NM_001159407/NM_001159408/NM_054052	1.86126	0.0499887	-0.264311
ENSMUSG00000045915	Ccdc42	coiled-coil_domain_containing_42	NM_177779	1.73668	0.0263459	0.685506
ENSMUSG00000076677	AC073590.5-4	Immunoglobulin_heavy_chain_V_gene_segment_[Source:IMGT/GENE-DB;Acc:IGHV6S2]	---	2.53252	0.0228078	-0.0407127
ENSMUSG00000048775	Serpinb13	serine_(or_cysteine)_peptidase_inhibitor,_clade_B_(ovalbumin),_member_13	NM_172852	1.51616	0.0224606	0.0681493
ENSMUSG00000045339	A930104D05Rik	RIKEN_cDNA_A930104D05_gene	---	1.89172	0.00614784	0.0779961
ENSMUSG00000063919	1500001A10Rik	RIKEN_cDNA_1500001A10_gene	NM_026886	2.16659	-0.0116411	0.546585
ENSMUSG00000005836	Gata6	GATA_binding_protein_6	NM_010258	1.43344	-0.0278689	-0.485084
ENSMUSG00000026149	Tm4sf20	transmembrane_4_L_six_family_member_20	NM_025453	1.36747	-0.0308817	-0.269202
ENSMUSG00000045573	Penk	preproenkephalin	NM_001002927	1.86762	-0.0687685	0.375122
ENSMUSG00000066178	6030445D17Rik	RIKEN_cDNA_6030445D17_gene	---	2.83941	-0.0701627	0.645658
ENSMUSG00000031762	Mt2	metallothionein_2	NM_008630	1.43514	-0.0719102	-0.547124
ENSMUSG00000039728	Slc6a5	solute_carrier_family_6_(neurotransmitter_transporter,_glycine),_member_5	NM_001146013/NM_148931	1.62124	-0.0874845	0.388784
ENSMUSG00000035356	Nfkbiz	nuclear_factor_of_kappa_light_polypeptide_gene_enhancer_in_B-cells_inhibitor,_zeta	NM_001159394/NM_001159395/NM_030612	1.36459	-0.0901349	-0.142351
ENSMUSG00000023403	Stk31	serine_threonine_kinase_31	NM_029916	1.43829	-0.117375	-0.165589
ENSMUSG00000046160	Olig1	oligodendrocyte_transcription_factor_1	NM_016968	1.34404	-0.158652	0.448602
ENSMUSG00000047298	Kcnv2	potassium_channel,_subfamily_V,_member_2	NM_183179	1.41502	-0.163309	-0.506086
ENSMUSG00000039760	Il22ra2	interleukin_22_receptor,_alpha_2	NM_178258	1.96316	-0.179586	0.778807
ENSMUSG00000048330	Ric3	resistance_to_inhibitors_of_cholinesterase_3_homolog_(C._elegans)	NM_001038624/NM_178780	1.3802	-0.201655	0.309302
ENSMUSG00000049892	Rasd1	RAS,_dexamethasone-induced_1	NM_009026	1.39242	-0.207772	0.217955
ENSMUSG00000066804	V1rg8	vomeronasal_1_receptor,_G8	NM_134209	1.44267	-0.221209	0.0788084
ENSMUSG00000050875	A730017C20Rik	RIKEN_cDNA_A730017C20_gene	NM_173759	1.88072	-0.222585	1.20863
ENSMUSG00000078302	Foxd1	forkhead_box_D1	NM_008242	1.82561	-0.232756	-0.199058
ENSMUSG00000071539	4930505N22Rik	RIKEN_cDNA_4930505N22_gene	---	2.13574	-0.268493	1.21374
ENSMUSG00000074637	Sox2	SRY-box_containing_gene_2	NM_011443	1.94875	-0.308704	0.394548
ENSMUSG00000020703	5530401A14Rik	RIKEN_cDNA_5530401A14_gene	---	1.41564	-0.332381	0.366135
ENSMUSG00000046006	Gapt	Grb2-binding_adaptor,_transmembrane	NM_177713	1.6485	-0.34554	-0.191815
ENSMUSG00000031137	Fgf13	fibroblast_growth_factor_13	NM_010200	1.30258	-0.355669	0.434806
ENSMUSG00000073590	3222401L13Rik	RIKEN_cDNA_3222401L13_gene	---	1.31082	-0.364812	-0.354025
ENSMUSG00000028217	Cdh17	cadherin_17	NM_019753	2.59513	-0.366216	0.655192
ENSMUSG00000054555	Adam12	a_disintegrin_and_metallopeptidase_domain_12_(meltrin_alpha)	NM_007400	1.59418	-0.377014	0.237155
ENSMUSG00000029151	Slc30a3	solute_carrier_family_30_(zinc_transporter),_member_3	NM_011773	1.4382	-0.377108	0.493558
ENSMUSG00000067750	Khdc1a	KH_domain_containing_1A	NM_183322	1.90973	-0.379019	-0.526472
ENSMUSG00000016346	Kcnq2	potassium_voltage-gated_channel,_subfamily_Q,_member_2	NM_001003824/NM_001003825/NM_001006668/NM_001006669/NM_001006674/NM_001006675/NM_001006676/NM_001006677/NM_001006678/NM_001006679/NM_001006680/NM_010611	1.4611	-0.39168	1.22614
ENSMUSG00000043811	Rtn4r	reticulon_4_receptor	NM_022982	1.49499	-0.395874	0.182925
ENSMUSG00000056457	Prl2c3/Prl2c4	prolactin_family_2,_subfamily_c,_member_3/prolactin_family_2,_subfamily_c,_member_4	NM_011118/NM_011954	2.04094	-0.440928	0.350527
ENSMUSG00000045587	BC049730	cDNA_sequence_BC049730	NM_199150	1.46754	-0.448983	0.284898
ENSMUSG00000048230	Fbxo43	F-box_protein_43	NM_001081253	1.46498	-0.472601	0.172069
ENSMUSG00000030075	Cntn3	contactin_3	NM_008779	1.4083	-0.472918	0.37724
ENSMUSG00000025557	Slc15a1	solute_carrier_family_15_(oligopeptide_transporter),_member_1	NM_053079	1.68169	-0.50207	-0.705352
ENSMUSG00000031779	Ccl22	chemokine_(C-C_motif)_ligand_22	NM_009137	2.14325	-0.560786	0.338919
ENSMUSG00000068037	Mas1	MAS1_oncogene	NM_008552	2.07389	-0.624964	-0.495291
ENSMUSG00000079441	Gm11117	predicted_gene_11117	---	1.93662	-0.650672	-0.246657
ENSMUSG00000027361	Gabpb1	GA_repeat_binding_protein,_beta_1	NM_010249/NM_207669	1.41923	-0.655145	0.687942
ENSMUSG00000075187	Olfr1057	olfactory_receptor_1057	NM_207563	1.4178	-0.709658	0.228332
ENSMUSG00000001168	Oas1h	2'-5'_oligoadenylate_synthetase_1H	NM_001159934/NM_145228	1.61477	-0.716648	0.33851
ENSMUSG00000034842	Art3	ADP-ribosyltransferase_3	NM_181728	1.58513	-0.766479	0.213029
ENSMUSG00000044071	Fam19a2	family_with_sequence_similarity_19,_member_A2	NM_182807	2.35944	-1.11305	-0.302954
ENSMUSG00000058188	Olfr746	olfactory_receptor_746	NM_146298	1.50403	-1.12439	-0.39675

## Sheet: Treatment_TNFa_45
EnsemblGeneID	Symbol	Name	RefSeqDNA-ID	Log2:TNFa_45'	Log2:KO_TNFa_45'	Log2:SB_TNFa_45'
ENSMUSG00000052684	Jun	Jun_oncogene	NM_010591	3.58178	2.60841	3.14674
ENSMUSG00000024190	Dusp1	dual_specificity_phosphatase_1	NM_013642	1.52955	1.15918	2.74235
ENSMUSG00000020423	Btg2	B-cell_translocation_gene_2,_anti-proliferative	NM_007570	3.0989	2.08329	2.09059
ENSMUSG00000037887	Dusp8	dual_specificity_phosphatase_8	NM_008748	1.65154	1.60364	1.99003
ENSMUSG00000038418	Egr1	early_growth_response_1	NM_007913	2.88985	1.92499	1.60136
ENSMUSG00000029371	Cxcl5	chemokine_(C-X-C_motif)_ligand_5	NM_009141	4.45301	0.80805	1.55232
ENSMUSG00000021250	Fos	FBJ_osteosarcoma_oncogene	NM_010234	3.22303	1.71315	1.30738
ENSMUSG00000028195	Cyr61	cysteine_rich_protein_61	NM_010516	1.67883	1.0005	1.30388
ENSMUSG00000037465	Klf10	Kruppel-like_factor_10	NM_013692	1.69566	1.14311	1.30143
ENSMUSG00000071065	Olfr806	olfactory_receptor_806	NM_146553	1.74744	-0.05433	1.26714
ENSMUSG00000071539	4930505N22Rik	RIKEN_cDNA_4930505N22_gene	---	1.75793	-0.12774	1.21374
ENSMUSG00000066243	Olfr470	olfactory_receptor_470	NM_146425	1.35199	-0.33869	1.15672
ENSMUSG00000006445	Epha2	Eph_receptor_A2	NM_010139	1.68153	0.55154	1.11779
ENSMUSG00000044786	Zfp36	zinc_finger_protein_36	NM_011756	3.26809	2.42189	1.11727
ENSMUSG00000026628	Atf3	activating_transcription_factor_3	NM_007498	1.67189	0.8315	1.10619
ENSMUSG00000015312	Gadd45b	growth_arrest_and_DNA-damage-inducible_45_beta	NM_008655	1.40779	1.66985	1.02489
ENSMUSG00000011034	Slc5a1	solute_carrier_family_5_(sodium/glucose_cotransporter),_member_1	NM_019810	1.78989	-0.7513	0.96406
ENSMUSG00000003541	Ier3	immediate_early_response_3	NM_133662	1.43395	2.64352	0.89575
ENSMUSG00000038602	Slc35f1	solute_carrier_family_35,_member_F1	NM_178675	2.88226	-0.08055	0.78038
ENSMUSG00000039760	Il22ra2	interleukin_22_receptor,_alpha_2	NM_178258	1.41681	-0.56384	0.77881
ENSMUSG00000026819	Slc25a25	solute_carrier_family_25_(mitochondrial_carrier,_phosphate_carrier),_member_25	NM_146118	1.60389	1.14966	0.7735
ENSMUSG00000042622	Maff	v-maf_musculoaponeurotic_fibrosarcoma_oncogene_family,_protein_F_(avian)	NM_010755	1.99788	1.10186	0.73756
ENSMUSG00000031394	Opn1mw	opsin_1_(cone_pigments),_medium-wave-sensitive_(color_blindness,_deutan)	NM_008106	1.79069	-0.1034	0.71325
ENSMUSG00000058669	Nkx2-9	NK2_transcription_factor_related,_locus_9_(Drosophila)	NM_008701	1.3512	-0.15527	0.69798
ENSMUSG00000029595	Lhx5	LIM_homeobox_protein_5	NM_008499	1.44795	0.43786	0.69532
ENSMUSG00000027829	Ccnl1	cyclin_L1	NM_019937	1.46628	0.72406	0.69302
ENSMUSG00000071076	Jund	Jun_proto-oncogene_related_gene_d	NM_010592	1.46014	0.62528	0.68597
ENSMUSG00000066178	6030445D17Rik	RIKEN_cDNA_6030445D17_gene	---	1.77311	-0.18807	0.64566
ENSMUSG00000024575	Pde6a	phosphodiesterase_6A,_cGMP-specific,_rod,_alpha	NM_146086	1.38204	-0.01678	0.6315
ENSMUSG00000004110	Cacna1e	calcium_channel,_voltage-dependent,_R_type,_alpha_1E_subunit	NM_009782	1.33698	-0.61303	0.63098
ENSMUSG00000056752	Dnahc9	dynein,_axonemal,_heavy_chain_9	NM_001099633	1.36226	0.86222	0.62402
ENSMUSG00000033676	Gabrb3	gamma-aminobutyric_acid_(GABA)_A_receptor,_subunit_beta_3	NM_001038701/NM_008071	1.418	0.63296	0.60008
ENSMUSG00000000078	Klf6	Kruppel-like_factor_6	NM_011803	2.26033	1.23627	0.54167
ENSMUSG00000037034	Pax1	paired_box_gene_1	NM_008780	1.42997	-0.19821	0.52356
ENSMUSG00000014599	Csf1	colony_stimulating_factor_1_(macrophage)	NM_001113529/NM_001113530/NM_007778	3.01701	1.67835	0.52194
ENSMUSG00000001627	Ifrd1	interferon-related_developmental_regulator_1	NM_013562	2.07434	0.53212	0.5075
ENSMUSG00000037411	Serpine1	serine_(or_cysteine)_peptidase_inhibitor,_clade_E,_member_1	NM_008871	4.22333	2.02235	0.47647
ENSMUSG00000035000	Dpp4	dipeptidylpeptidase_4	NM_001159543/NM_010074	1.37646	0.09431	0.4562
ENSMUSG00000019850	Tnfaip3	tumor_necrosis_factor,_alpha-induced_protein_3	NM_009397	5.33375	4.23743	0.45583
ENSMUSG00000044021	Muc19	mucin_19	NM_207243	1.37705	-0.10717	0.45357
ENSMUSG00000029417	Cxcl9	chemokine_(C-X-C_motif)_ligand_9	NM_008599	1.35865	0.41371	0.42927
ENSMUSG00000054162	Spock3	sparc/osteonectin,_cwcv_and_kazal-like_domains_proteoglycan_3	NM_023689	1.49468	-0.04897	0.42113
ENSMUSG00000027832	Ptx3	pentraxin_related_gene	NM_008987	1.8109	0.6906	0.40316
ENSMUSG00000040430	Pitpnc1	phosphatidylinositol_transfer_protein,_cytoplasmic_1	NM_145823	1.68851	0.30477	0.39895
ENSMUSG00000032065	Tex12	testis_expressed_gene_12	NM_025687	1.37185	0.2197	0.37046
ENSMUSG00000021127	Zfp36l1	zinc_finger_protein_36,_C3H_type-like_1	NM_007564	1.71567	0.86872	0.35851
ENSMUSG00000056457	Prl2c3/Prl2c4	prolactin_family_2,_subfamily_c,_member_3/prolactin_family_2,_subfamily_c,_member_4	NM_011118/NM_011954	2.02575	0.16115	0.35053
ENSMUSG00000035373	Ccl7	chemokine_(C-C_motif)_ligand_7	NM_013654	5.01903	4.16581	0.34838
ENSMUSG00000022893	Adamts1	a_disintegrin-like_and_metallopeptidase_(reprolysin_type)_with_thrombospondin_type_1_motif,_1	NM_009621	1.52136	0.68091	0.34268
ENSMUSG00000028523	Tctex1d1	Tctex1_domain_containing_1	NM_026100	1.39366	-0.96379	0.34143
ENSMUSG00000001168	Oas1h	2'-5'_oligoadenylate_synthetase_1H	NM_001159934/NM_145228	1.3946	-0.05825	0.33851
ENSMUSG00000029380	Cxcl1	chemokine_(C-X-C_motif)_ligand_1	NM_008176	2.85422	3.20089	0.31575
ENSMUSG00000041538	H2-Ob	histocompatibility_2,_O_region_beta_locus	NM_010389	1.30302	0.39696	0.31489
ENSMUSG00000020600	Slc7a15	solute_carrier_family_7_(cationic_amino_acid_transporter,_y+_system),_member_15	NM_001038660/NM_177802	1.36346	-0.00434	0.31345
ENSMUSG00000028314	4930547C10Rik	RIKEN_cDNA_4930547C10_gene	NM_026652	1.48906	1.3632	0.31316
ENSMUSG00000021943	Gdf10	growth_differentiation_factor_10	NM_145741	1.6019	-0.17684	0.30991
ENSMUSG00000035582	Gdpd4	glycerophosphodiester_phosphodiesterase_domain_containing_4	NM_177696	1.31311	0.00428	0.30126
ENSMUSG00000035385	Ccl2	chemokine_(C-C_motif)_ligand_2	NM_011333	3.89792	3.47405	0.28971
ENSMUSG00000036533	Cdc42ep3	CDC42_effector_protein_(Rho_GTPase_binding)_3	NM_026514	1.589	0.41413	0.27493
ENSMUSG00000018899	Irf1	interferon_regulatory_factor_1	NM_001159393/NM_001159396/NM_008390	4.14769	3.71392	0.27405
ENSMUSG00000048489	8430408G22Rik	RIKEN_cDNA_8430408G22_gene	NM_145980	1.78419	0.64567	0.26124
ENSMUSG00000019785	Rlbp1l2	retinaldehyde_binding_protein_1-like_2	NM_175448	1.33501	0.21241	0.25443
ENSMUSG00000033016	Nfatc1	nuclear_factor_of_activated_T-cells,_cytoplasmic,_calcineurin-dependent_1	NM_016791/NM_198429	1.43119	-0.00986	0.2354
ENSMUSG00000075187	Olfr1057	olfactory_receptor_1057	NM_207563	1.33856	-0.88657	0.22833
ENSMUSG00000022346	Myc	myelocytomatosis_oncogene	NM_010849	2.95897	1.71079	0.22546
ENSMUSG00000056863	Olfr702	olfactory_receptor_702	NM_146597	1.50207	-0.49193	0.21032
ENSMUSG00000030162	Olr1	oxidized_low_density_lipoprotein_(lectin-like)_receptor_1	NM_138648	2.66643	1.32655	0.20537
ENSMUSG00000004939	Itgb1bp3	integrin_beta_1_binding_protein_3	NM_027120	1.63198	1.14048	0.18887
ENSMUSG00000024912	Fosl1	fos-like_antigen_1	NM_010235	1.44549	0.82042	0.18747
ENSMUSG00000074169	Gm16387	predicted_gene_16387	NM_001024727	1.85446	-0.37799	0.16997
ENSMUSG00000023087	Ccrn4l	CCR4_carbon_catabolite_repression_4-like_(S._cerevisiae)	NM_009834	1.71516	0.98916	0.16351
ENSMUSG00000038811	Gngt2	guanine_nucleotide_binding_protein_(G_protein),_gamma_transducing_activity_polypeptide_2	NM_001038664/NM_023121	1.39444	0.16452	0.15222
ENSMUSG00000027854	Sike1	suppressor_of_IKBKE_1	NM_025679	1.63025	0.63268	0.10712
ENSMUSG00000020205	Phlda1	pleckstrin_homology-like_domain,_family_A,_member_1	NM_009344	2.18369	1.32131	0.09245
ENSMUSG00000046455	Olfr905	olfactory_receptor_905	NM_146785/NM_146804	1.78661	-0.05726	0.08643
ENSMUSG00000024521	Pmaip1	phorbol-12-myristate-13-acetate-induced_protein_1	NM_021451	1.83705	0.30757	0.08443
ENSMUSG00000045339	A930104D05Rik	RIKEN_cDNA_A930104D05_gene	---	1.79137	0.29872	0.078
ENSMUSG00000046159	Chrm3	cholinergic_receptor,_muscarinic_3,_cardiac	NM_033269	1.42369	1.40047	0.0735
ENSMUSG00000048775	Serpinb13	serine_(or_cysteine)_peptidase_inhibitor,_clade_B_(ovalbumin),_member_13	NM_172852	1.69003	0.27569	0.06815
ENSMUSG00000051747	Ttn	titin	NM_011652/NM_028004	1.39844	0.16959	0.0565
ENSMUSG00000048477	Tex18	testis_expressed_gene_18	---	1.31319	0.22154	0.04628
ENSMUSG00000058427	Cxcl2	chemokine_(C-X-C_motif)_ligand_2	NM_009140	1.54984	0.32776	0.04302
ENSMUSG00000021367	Edn1	endothelin_1	NM_010104	2.07983	1.61015	0.01731
ENSMUSG00000037646	Vps13b	vacuolar_protein_sorting_13B_(yeast)	---	1.45894	0.66661	-0.01867
ENSMUSG00000028035	Dnajb4	DnaJ_(Hsp40)_homolog,_subfamily_B,_member_4	NM_025926/NM_027287	1.5545	0.42007	-0.02115
ENSMUSG00000024042	Sik1	salt_inducible_kinase_1	NM_010831	1.30092	0.3725	-0.0309
ENSMUSG00000013653	1810065E05Rik	RIKEN_cDNA_1810065E05_gene	NM_027239	1.40172	-0.43576	-0.0326
ENSMUSG00000076677	AC073590.5-4	Immunoglobulin_heavy_chain_V_gene_segment_[Source:IMGT/GENE-DB;Acc:IGHV6S2]	---	2.09568	0.15736	-0.04071
ENSMUSG00000068115	Ninl	ninein-like	NM_207204	1.33629	0.03716	-0.05
ENSMUSG00000033850	Olfr1015	olfactory_receptor_1015	NM_146571	5.33606	4.13584	-0.07065
ENSMUSG00000026582	Sele	selectin,_endothelial_cell	NM_011345	2.24245	1.17538	-0.07522
ENSMUSG00000054537	Tmprss11e	transmembrane_protease,_serine_11e	NM_172880	1.53956	-0.10099	-0.10274
ENSMUSG00000019832	Rab32	RAB32,_member_RAS_oncogene_family	NM_026405	1.7927	0.9569	-0.11967
ENSMUSG00000051022	Hs3st1	heparan_sulfate_(glucosamine)_3-O-sulfotransferase_1	NM_010474	1.37222	0.01888	-0.12676
ENSMUSG00000076479	AC125228.4-6	T-cell_receptor_beta_V_gene_segment_[Source:IMGT/GENE-DB;Acc:TRBV26]	---	1.32817	0.19081	-0.13476
ENSMUSG00000041135	Ripk2	receptor_(TNFRSF)-interacting_serine-threonine_kinase_2	NM_138952	1.39518	1.28612	-0.13673
ENSMUSG00000028214	Gem	GTP_binding_protein_(gene_overexpressed_in_skeletal_muscle)	NM_010276	2.24277	0.82448	-0.13866
ENSMUSG00000035356	Nfkbiz	nuclear_factor_of_kappa_light_polypeptide_gene_enhancer_in_B-cells_inhibitor,_zeta	NM_001159394/NM_001159395/NM_030612	3.40932	2.90425	-0.14235
ENSMUSG00000031725	AU018778	expressed_sequence_AU018778	NM_144930	1.37926	-0.7387	-0.14711
ENSMUSG00000028128	F3	coagulation_factor_III	NM_010171	1.53606	0.50824	-0.14721
ENSMUSG00000026166	Ccl20	chemokine_(C-C_motif)_ligand_20	NM_001159738/NM_016960	7.06615	6.26019	-0.18082
ENSMUSG00000021678	F2rl1	coagulation_factor_II_(thrombin)_receptor-like_1	NM_007974	1.72935	0.40802	-0.18568
ENSMUSG00000078302	Foxd1	forkhead_box_D1	NM_008242	1.32944	-0.8317	-0.19906
ENSMUSG00000020773	Trim47	tripartite_motif-containing_47	NM_172570	1.4884	0.60936	-0.21404
ENSMUSG00000029304	Spp1	secreted_phosphoprotein_1	NM_009263	1.45082	0.88502	-0.24468
ENSMUSG00000069114	Zbtb10	zinc_finger_and_BTB_domain_containing_10	---	1.53246	0.59434	-0.26124
ENSMUSG00000022686	B3gnt5	UDP-GlcNAc:betaGal_beta-1,3-N-acetylglucosaminyltransferase_5	NM_001159407/NM_001159408/NM_054052	1.39387	-0.12356	-0.26431
ENSMUSG00000034813	Grip1	glutamate_receptor_interacting_protein_1	NM_028736/NM_130891/NM_133442	1.61784	0.27175	-0.26977
ENSMUSG00000034855	Cxcl10	chemokine_(C-X-C_motif)_ligand_10	NM_021274	6.63444	4.84586	-0.27544
ENSMUSG00000073892	Olfr473	olfactory_receptor_473	NM_146775	1.31762	-0.02739	-0.27996
ENSMUSG00000024379	Tslp	thymic_stromal_lymphopoietin	NM_021367	1.44301	0.32868	-0.29749
ENSMUSG00000044071	Fam19a2	family_with_sequence_similarity_19,_member_A2	NM_182807	1.7959	-0.19955	-0.30295
ENSMUSG00000064367	mt-Nd5	mitochondrially_encoded_NADH_dehydrogenase_5	---	1.5221	0.06085	-0.30519
ENSMUSG00000064363	mt-Nd4	mitochondrially_encoded_NADH_dehydrogenase_4	---	1.48415	0.38089	-0.32992
ENSMUSG00000021281	Tnfaip2	tumor_necrosis_factor,_alpha-induced_protein_2	NM_009396	2.56592	1.53775	-0.33023
ENSMUSG00000029379	Cxcl3	chemokine_(C-X-C_motif)_ligand_3	NM_203320	1.66673	-0.02103	-0.33254
ENSMUSG00000069299	V1rh17	vomeronasal_1_receptor,_H17	NM_145850	1.43737	0.08125	-0.3326
ENSMUSG00000027962	Vcam1	vascular_cell_adhesion_molecule_1	NM_011693	3.52403	2.71991	-0.3339
ENSMUSG00000027422	Rrbp1	ribosome_binding_protein_1	NM_024281/NM_133626	1.36435	-0.20618	-0.34174
ENSMUSG00000051793	Olfr284	olfactory_receptor_284	NM_146281	1.31496	-0.01174	-0.34753
ENSMUSG00000073590	3222401L13Rik	RIKEN_cDNA_3222401L13_gene	---	1.39443	0.39196	-0.35403
ENSMUSG00000041789	2700046A07Rik	RIKEN_cDNA_2700046A07_gene	---	1.4137	0.23715	-0.35713
ENSMUSG00000029680	Hyal4	hyaluronoglucosaminidase_4	NM_029848	1.42609	-0.54217	-0.3612
ENSMUSG00000067235	H2-Q10	histocompatibility_2,_Q_region_locus_10	NM_010391	1.53284	0.45671	-0.36437
ENSMUSG00000047655	V1rg5	vomeronasal_1_receptor,_G5	NM_134206	1.41163	-0.03291	-0.37658
ENSMUSG00000020806	Rhbdf2	rhomboid_5_homolog_2_(Drosophila)	NM_172572	1.57467	0.40341	-0.37732
ENSMUSG00000048621	Gm6377	predicted_gene_6377	NM_001037917	1.46156	0.22871	-0.39577
ENSMUSG00000009580	Odam	odontogenic,_ameloblast_asssociated	NM_027128	1.30519	-0.33343	-0.40093
ENSMUSG00000039232	Stx11	syntaxin_11	---	1.79922	0.74864	-0.46906
ENSMUSG00000061232	H2-K1	histocompatibility_2,_K1,_K_region	NM_001001892	1.74492	0.45296	-0.47757
ENSMUSG00000005836	Gata6	GATA_binding_protein_6	NM_010258	1.38091	0.32377	-0.48508
ENSMUSG00000068037	Mas1	MAS1_oncogene	NM_008552	1.57623	-0.5944	-0.49529
ENSMUSG00000067750	Khdc1a	KH_domain_containing_1A	NM_183322	1.36317	0.23497	-0.52647
ENSMUSG00000021095	Gsc	goosecoid_homeobox	NM_010351	1.60186	-0.04879	-0.53087
ENSMUSG00000036478	Btg1	B-cell_translocation_gene_1,_anti-proliferative	NM_007569	1.79417	1.27864	-0.54215
ENSMUSG00000024087	Cyp1b1	cytochrome_P450,_family_1,_subfamily_b,_polypeptide_1	NM_009994	2.08114	0.52855	-0.54493
ENSMUSG00000024235	Map3k8	mitogen-activated_protein_kinase_kinase_kinase_8	NM_007746	2.02565	1.4943	-0.5479
ENSMUSG00000052387	Trpm3	transient_receptor_potential_cation_channel,_subfamily_M,_member_3	NM_001035239/NM_001035240/NM_001035241/NM_001035242/NM_001035243/NM_001035244/NM_001035245/NM_001035246/NM_177341	2.11167	0.20414	-0.54854
ENSMUSG00000026238	Ptma	prothymosin_alpha	NM_008972	1.32463	-0.08513	-0.57051
ENSMUSG00000045777	6330512M04Rik	RIKEN_cDNA_6330512M04_gene	NM_177265	1.34429	-0.34089	-0.63511
ENSMUSG00000072983	4933414I15Rik	RIKEN_cDNA_4933414I15_gene	---	1.37995	-0.41871	-0.63861
ENSMUSG00000025557	Slc15a1	solute_carrier_family_15_(oligopeptide_transporter),_member_1	NM_053079	1.78577	0.24643	-0.70535
ENSMUSG00000046546	Fam43a	family_with_sequence_similarity_43,_member_A	NM_177632	1.91959	0.90178	-0.8603
ENSMUSG00000025978	Rftn2	raftlin_family_member_2	NM_028713	1.36536	0.25084	-1.26784

## Sheet: Treatment_NaCl_45
EnsemblGeneID	Symbol	Name	RefSeqDNA-ID	log2:NaCl_45	log2:SB_NaCl_45
ENSMUSG00000048621	Gm6377	predicted_gene_6377	NM_001037917	2.42301	1.87641
ENSMUSG00000042359	Osbpl6	oxysterol_binding_protein-like_6	NM_145525	1.36763	1.52069
ENSMUSG00000052270	Fpr2	formyl_peptide_receptor_2	NM_008039	2.41298	1.39878
ENSMUSG00000028195	Cyr61	cysteine_rich_protein_61	NM_010516	2.19907	1.32438
ENSMUSG00000021367	Edn1	endothelin_1	NM_010104	1.99972	1.08358
ENSMUSG00000041789	2700046A07Rik	RIKEN_cDNA_2700046A07_gene	---	1.66276	0.918572
ENSMUSG00000024190	Dusp1	dual_specificity_phosphatase_1	NM_013642	2.33632	0.910264
ENSMUSG00000033676	Gabrb3	gamma-aminobutyric_acid_(GABA)_A_receptor,_subunit_beta_3	NM_001038701/NM_008071	1.68166	0.882973
ENSMUSG00000006445	Epha2	Eph_receptor_A2	NM_010139	1.30195	0.834195
ENSMUSG00000078936	2410002O22Rik	RIKEN_cDNA_2410002O22_gene	NR_003546	1.38925	0.798293
ENSMUSG00000050875	A730017C20Rik	RIKEN_cDNA_A730017C20_gene	NM_173759	2.13572	0.792211
ENSMUSG00000028532	Cachd1	cache_domain_containing_1	NM_198037	1.30555	0.745311
ENSMUSG00000023132	Gzma	granzyme_A	NM_010370	1.40099	0.723469
ENSMUSG00000044705	Olfr670	olfactory_receptor_670	NM_207146	1.49347	0.720708
ENSMUSG00000068037	Mas1	MAS1_oncogene	NM_008552	2.15663	0.669327
ENSMUSG00000037169	Mycn	v-myc_myelocytomatosis_viral_related_oncogene,_neuroblastoma_derived_(avian)	NM_008709	1.59192	0.632509
ENSMUSG00000045515	Pou3f3	POU_domain,_class_3,_transcription_factor_3	NM_008900	1.85111	0.622988
ENSMUSG00000034607	Pof1b	premature_ovarian_failure_1B	NM_181579	1.52215	0.605749
ENSMUSG00000022893	Adamts1	a_disintegrin-like_and_metallopeptidase_(reprolysin_type)_with_thrombospondin_type_1_motif,_1	NM_009621	1.61069	0.567396
ENSMUSG00000017144	Rnd3	Rho_family_GTPase_3	NM_028810	1.42297	0.56586
ENSMUSG00000022829	Stxbp5l	syntaxin_binding_protein_5-like	NM_001114611/NM_001114612/NM_001114613/NM_172440	1.47878	0.52049
ENSMUSG00000072983	4933414I15Rik	RIKEN_cDNA_4933414I15_gene	---	1.528	0.514835
ENSMUSG00000071065	Olfr806	olfactory_receptor_806	NM_146553	1.4727	0.509897
ENSMUSG00000071539	4930505N22Rik	RIKEN_cDNA_4930505N22_gene	---	1.61079	0.508941
ENSMUSG00000052684	Jun	Jun_oncogene	NM_010591	2.68086	0.469579
ENSMUSG00000026872	Zeb2	zinc_finger_E-box_binding_homeobox_2	NM_015753	1.37186	0.453285
ENSMUSG00000024987	Cyp26a1	cytochrome_P450,_family_26,_subfamily_a,_polypeptide_1	NM_007811	1.75291	0.443669
ENSMUSG00000029151	Slc30a3	solute_carrier_family_30_(zinc_transporter),_member_3	NM_011773	1.32865	0.437021
ENSMUSG00000022249	Ttc23l	tetratricopeptide_repeat_domain_23-like	---	1.41302	0.42777
ENSMUSG00000071735	Gm16462	predicted_gene_16462	---	2.38525	0.427362
ENSMUSG00000073914	Olfr677	olfactory_receptor_677	NM_146358	2.03229	0.416157
ENSMUSG00000052730	Gm5111	predicted_gene_5111	NM_183309	1.39362	0.411274
ENSMUSG00000055782	Abcd2	ATP-binding_cassette,_sub-family_D_(ALD),_member_2	NM_011994	2.21876	0.401355
ENSMUSG00000021758	Ddx4	DEAD_(Asp-Glu-Ala-Asp)_box_polypeptide_4	NM_001145885/NM_010029	1.77052	0.380955
ENSMUSG00000016346	Kcnq2	potassium_voltage-gated_channel,_subfamily_Q,_member_2	NM_001003824/NM_001003825/NM_001006668/NM_001006669/NM_001006674/NM_001006675/NM_001006676/NM_001006677/NM_001006678/NM_001006679/NM_001006680/NM_010611	1.36959	0.338155
ENSMUSG00000041698	Slco1a1	solute_carrier_organic_anion_transporter_family,_member_1a1	NM_013797	1.59601	0.311034
ENSMUSG00000040430	Pitpnc1	phosphatidylinositol_transfer_protein,_cytoplasmic_1	NM_145823	2.06954	0.279816
ENSMUSG00000034755	Pcdh11x	protocadherin_11_X-linked	NM_001081385	1.42002	0.255358
ENSMUSG00000073590	3222401L13Rik	RIKEN_cDNA_3222401L13_gene	---	1.30151	0.253543
ENSMUSG00000048330	Ric3	resistance_to_inhibitors_of_cholinesterase_3_homolog_(C._elegans)	NM_001038624/NM_178780	1.37253	0.231153
ENSMUSG00000056457	Prl2c3/Prl2c4	prolactin_family_2,_subfamily_c,_member_3/prolactin_family_2,_subfamily_c,_member_4	NM_011118/NM_011954	2.02932	0.22384
ENSMUSG00000074796	Slc4a11	solute_carrier_family_4,_sodium_bicarbonate_transporter-like,_member_11	NM_001081162	1.53818	0.214849
ENSMUSG00000064357	mt-Atp6	mitochondrially_encoded_ATP_synthase_6	---	1.34803	0.214576
ENSMUSG00000068686	Cd59b	CD59b_antigen	NM_181858	1.90938	0.20636
ENSMUSG00000045587	BC049730	cDNA_sequence_BC049730	NM_199150	2.4504	0.199945
ENSMUSG00000055362	A330084C13Rik	RIKEN_cDNA_A330084C13_gene	---	1.65513	0.19237
ENSMUSG00000032487	Ptgs2	prostaglandin-endoperoxide_synthase_2	NM_011198	1.39409	0.186872
ENSMUSG00000027765	P2ry1	purinergic_receptor_P2Y,_G-protein_coupled_1	NM_008772	1.3122	0.172393
ENSMUSG00000030049	Gkn2	gastrokine_2	NM_025467	1.61936	0.167956
ENSMUSG00000041633	Kctd12b	potassium_channel_tetramerisation_domain_containing_12b	NM_175429	1.34413	0.164689
ENSMUSG00000025916	Lrrc67	leucine_rich_repeat_containing_67	NM_027033/NM_145692	1.42996	0.164664
ENSMUSG00000021848	Otx2	orthodenticle_homolog_2_(Drosophila)	NM_144841	1.30268	0.151033
ENSMUSG00000045339	A930104D05Rik	RIKEN_cDNA_A930104D05_gene	---	2.29626	0.150014
ENSMUSG00000045573	Penk	preproenkephalin	NM_001002927	1.58998	0.137232
ENSMUSG00000038418	Egr1	early_growth_response_1	NM_007913	1.32731	0.130757
ENSMUSG00000046455	Olfr905	olfactory_receptor_905	NM_146785/NM_146804	1.59337	0.120233
ENSMUSG00000021250	Fos	FBJ_osteosarcoma_oncogene	NM_010234	3.10562	0.117718
ENSMUSG00000032226	Gcnt3	glucosaminyl_(N-acetyl)_transferase_3,_mucin_type	NM_028087	1.39043	0.103943
ENSMUSG00000036305	Gm15430	predicted_gene_15430	---	1.37098	0.0917244
ENSMUSG00000020644	Id2	inhibitor_of_DNA_binding_2	NM_010496	1.30231	0.0897298
ENSMUSG00000046160	Olig1	oligodendrocyte_transcription_factor_1	NM_016968	1.59591	0.0869242
ENSMUSG00000030968	Pdilt	protein_disulfide_isomerase-like,_testis_expressed	---	1.62482	0.0782945
ENSMUSG00000078763	Slfn1	schlafen_1	NM_011407	1.36362	0.0695753
ENSMUSG00000001168	Oas1h	2'-5'_oligoadenylate_synthetase_1H	NM_001159934/NM_145228	1.60871	0.0666544
ENSMUSG00000079460	4933403O08Rik	RIKEN_cDNA_4933403O08_gene	---	1.84574	0.0502829
ENSMUSG00000022346	Myc	myelocytomatosis_oncogene	NM_010849	1.70151	0.0222375
ENSMUSG00000054951	9130008F23Rik	RIKEN_cDNA_9130008F23_gene	NM_027834	1.38634	0.0214503
ENSMUSG00000028523	Tctex1d1	Tctex1_domain_containing_1	NM_026100	1.5023	0.0199838
ENSMUSG00000032186	Tmod2	tropomodulin_2	NM_001038710/NM_016711	1.46739	0.0130879
ENSMUSG00000063767	S100a7a	S100_calcium_binding_protein_A7A	NM_199422	1.4097	-0.00940724
ENSMUSG00000026592	1700057K13Rik	RIKEN_cDNA_1700057K13_gene	NM_028540	1.86754	-0.0217874
ENSMUSG00000031022	BC051019	cDNA_sequence_BC051019	NM_001040700	1.30367	-0.0323789
ENSMUSG00000043811	Rtn4r	reticulon_4_receptor	NM_022982	1.60131	-0.0345681
ENSMUSG00000022759	4930451C15Rik	RIKEN_cDNA_4930451C15_gene	NM_001145435/NM_029053	1.3905	-0.0860956
ENSMUSG00000038602	Slc35f1	solute_carrier_family_35,_member_F1	NM_178675	2.12894	-0.130525
ENSMUSG00000044786	Zfp36	zinc_finger_protein_36	NM_011756	1.50758	-0.203939
ENSMUSG00000057443	Olfr138	olfactory_receptor_138	NM_130868	1.32138	-0.208772
ENSMUSG00000048775	Serpinb13	serine_(or_cysteine)_peptidase_inhibitor,_clade_B_(ovalbumin),_member_13	NM_172852	1.51799	-0.216778
ENSMUSG00000078302	Foxd1	forkhead_box_D1	NM_008242	1.36123	-0.232424
ENSMUSG00000052387	Trpm3	transient_receptor_potential_cation_channel,_subfamily_M,_member_3	NM_001035239/NM_001035240/NM_001035241/NM_001035242/NM_001035243/NM_001035244/NM_001035245/NM_001035246/NM_177341	1.77261	-0.239469
ENSMUSG00000000861	Bcl11a	B-cell_CLL/lymphoma_11A_(zinc_finger_protein)	NM_001159289/NM_001159290/NM_016707	1.35347	-0.272704
ENSMUSG00000062952	Tas2r110	taste_receptor,_type_2,_member_110	NM_199155	1.4984	-0.278339
ENSMUSG00000034842	Art3	ADP-ribosyltransferase_3	NM_181728	1.41734	-0.282899
ENSMUSG00000000078	Klf6	Kruppel-like_factor_6	NM_011803	1.46287	-0.301931
ENSMUSG00000074637	Sox2	SRY-box_containing_gene_2	NM_011443	1.81625	-0.308093
ENSMUSG00000006764	Tph2	tryptophan_hydroxylase_2	NM_173391	1.40205	-0.331489
ENSMUSG00000054162	Spock3	sparc/osteonectin,_cwcv_and_kazal-like_domains_proteoglycan_3	NM_023689	1.31557	-0.333396
ENSMUSG00000020096	Tbata	thymus,_brain_and_testes_associated	NM_001017407/NM_001017409/NM_001017419/NM_001017433/NM_001017441	1.35812	-0.345341
ENSMUSG00000031626	Sorbs2	sorbin_and_SH3_domain_containing_2	NM_172752	1.49509	-0.355322
ENSMUSG00000047298	Kcnv2	potassium_channel,_subfamily_V,_member_2	NM_183179	1.37549	-0.373404
ENSMUSG00000071276	Fpr-rs7	formyl_peptide_receptor,_related_sequence_7	---	1.30947	-0.373871
ENSMUSG00000074149	Gm10634	predicted_gene_10634	---	1.51917	-0.387171
ENSMUSG00000066178	6030445D17Rik	RIKEN_cDNA_6030445D17_gene	---	2.27313	-0.391551
ENSMUSG00000026149	Tm4sf20	transmembrane_4_L_six_family_member_20	NM_025453	1.36194	-0.419959
ENSMUSG00000022686	B3gnt5	UDP-GlcNAc:betaGal_beta-1,3-N-acetylglucosaminyltransferase_5	NM_001159407/NM_001159408/NM_054052	1.43844	-0.433244
ENSMUSG00000039760	Il22ra2	interleukin_22_receptor,_alpha_2	NM_178258	1.81053	-0.466753
ENSMUSG00000061984	Olfr392	olfactory_receptor_392	NM_147006	1.72309	-0.472919
ENSMUSG00000054293	A630033H20Rik	RIKEN_cDNA_A630033H20_gene	NM_001122595/NM_001122596/NM_175442	1.4698	-0.483774
ENSMUSG00000054005	Mill1	MHC_I_like_leukocyte_1	NM_153749	2.14465	-0.495876
ENSMUSG00000044071	Fam19a2	family_with_sequence_similarity_19,_member_A2	NM_182807	2.01249	-0.509348
ENSMUSG00000068465	V1rc24	vomeronasal_1_receptor,_C24	NM_134179	1.87819	-0.577148
ENSMUSG00000076677	AC073590.5-4	Immunoglobulin_heavy_chain_V_gene_segment_[Source:IMGT/GENE-DB;Acc:IGHV6S2]	---	1.90898	-0.598143
ENSMUSG00000027361	Gabpb1	GA_repeat_binding_protein,_beta_1	NM_010249/NM_207669	1.38476	-0.616966
ENSMUSG00000028236	Sdr16c5	short_chain_dehydrogenase/reductase_family_16C,_member_5	NM_181989	1.56475	-0.61831
ENSMUSG00000075187	Olfr1057	olfactory_receptor_1057	NM_207563	1.39624	-0.634474
ENSMUSG00000037646	Vps13b	vacuolar_protein_sorting_13B_(yeast)	---	1.65357	-0.681949
ENSMUSG00000067750	Khdc1a	KH_domain_containing_1A	NM_183322	1.6374	-0.708489
ENSMUSG00000057213	Olfr1484	olfactory_receptor_1484	NM_146291	1.35142	-0.721988
ENSMUSG00000025946	Pth2r	parathyroid_hormone_2_receptor	NM_139270	1.36689	-0.803613
ENSMUSG00000031285	Dcx	doublecortin	NM_001110222/NM_001110223/NM_001110224/NM_010025	1.55189	-0.891902
ENSMUSG00000048661	Lemd3	LEM_domain_containing_3	NM_001081193	1.3632	-0.900485
ENSMUSG00000046006	Gapt	Grb2-binding_adaptor,_transmembrane	NM_177713	1.56987	-0.964733
ENSMUSG00000075151	Olfr1136	olfactory_receptor_1136	NM_146659	1.56312	-1.0411
ENSMUSG00000022510	Trp63	transformation_related_protein_63	NM_001127259/NM_001127260/NM_001127261/NM_001127262/NM_001127263/NM_001127264/NM_001127265/NM_011641	1.52066	-1.18546

## Sheet: Treatment_NaCl_2h
EnsemblGeneID	Symbol	Name	RefSeqDNA-ID	Log2:NaCl_2h	Log2:KO_NaCl_2h	Log2:SB_NaCl_2h
ENSMUSG00000022893	Adamts1	a_disintegrin-like_and_metallopeptidase_(reprolysin_type)_with_thrombospondin_type_1_motif,_1	NM_009621	3.44299	3.63617	2.75211
ENSMUSG00000028195	Cyr61	cysteine_rich_protein_61	NM_010516	2.61163	2.59325	2.63367
ENSMUSG00000024190	Dusp1	dual_specificity_phosphatase_1	NM_013642	3.42234	3.31614	2.60077
ENSMUSG00000021367	Edn1	endothelin_1	NM_010104	2.54948	2.48229	2.53539
ENSMUSG00000061937	Csn1s2a	casein_alpha_s2-like_A	NM_007785	2.08831	1.95775	2.31007
ENSMUSG00000022462	Slc38a2	solute_carrier_family_38,_member_2	NM_175121	2.68202	2.09392	2.26972
ENSMUSG00000041789	2700046A07Rik	RIKEN_cDNA_2700046A07_gene	---	3.22988	2.10103	2.117
ENSMUSG00000048621	Gm6377	predicted_gene_6377	NM_001037917	2.75596	2.02868	2.07274
ENSMUSG00000052684	Jun	Jun_oncogene	NM_010591	3.50519	2.6734	2.06145
ENSMUSG00000052270	Fpr2	formyl_peptide_receptor_2	NM_008039	1.93177	1.44909	2.02068
ENSMUSG00000023905	Tnfrsf12a	tumor_necrosis_factor_receptor_superfamily,_member_12a	NM_013749	1.30367	1.29387	2.01977
ENSMUSG00000006445	Epha2	Eph_receptor_A2	NM_010139	2.07361	1.41796	1.97379
ENSMUSG00000039220	Ppp1r10	protein_phosphatase_1,_regulatory_subunit_10	NM_175934	1.69057	2.00556	1.96836
ENSMUSG00000022346	Myc	myelocytomatosis_oncogene	NM_010849	3.15995	2.67521	1.88366
ENSMUSG00000042359	Osbpl6	oxysterol_binding_protein-like_6	NM_145525	1.87437	-1.07822	1.85146
ENSMUSG00000042622	Maff	v-maf_musculoaponeurotic_fibrosarcoma_oncogene_family,_protein_F_(avian)	NM_010755	1.98208	0.790704	1.815
ENSMUSG00000032487	Ptgs2	prostaglandin-endoperoxide_synthase_2	NM_011198	2.9909	2.32143	1.70826
ENSMUSG00000034460	Six4	sine_oculis-related_homeobox_4_homolog_(Drosophila)	NM_011382	2.50356	2.02392	1.70653
ENSMUSG00000028128	F3	coagulation_factor_III	NM_010171	2.4677	1.92902	1.69601
ENSMUSG00000032531	Amotl2	angiomotin-like_2	NM_019764	1.41809	1.59239	1.63152
ENSMUSG00000037169	Mycn	v-myc_myelocytomatosis_viral_related_oncogene,_neuroblastoma_derived_(avian)	NM_008709	2.89361	2.76536	1.61525
ENSMUSG00000003032	Klf4	Kruppel-like_factor_4_(gut)	NM_010637	2.27779	2.21133	1.60243
ENSMUSG00000003541	Ier3	immediate_early_response_3	NM_133662	2.14963	2.73973	1.59008
ENSMUSG00000028214	Gem	GTP_binding_protein_(gene_overexpressed_in_skeletal_muscle)	NM_010276	1.78137	1.84129	1.58484
ENSMUSG00000025880	Smad7	MAD_homolog_7_(Drosophila)	NM_001042660	2.36659	1.89525	1.37631
ENSMUSG00000044641	Pard6b	par-6_(partitioning_defective_6)_homolog_beta_(C._elegans)	NM_021409	1.40384	0.998369	1.30265
ENSMUSG00000026826	2210008N01Rik/Nr4a2	RIKEN_cDNA_2210008N01_gene/nuclear_receptor_subfamily_4,_group_A,_member_2	NM_001139509/NM_013613	1.73721	1.92021	1.2778
ENSMUSG00000017144	Rnd3	Rho_family_GTPase_3	NM_028810	2.2979	2.03558	1.27064
ENSMUSG00000071539	4930505N22Rik	RIKEN_cDNA_4930505N22_gene	---	1.56687	0.267443	1.20309
ENSMUSG00000000078	Klf6	Kruppel-like_factor_6	NM_011803	2.93641	2.02699	1.19698
ENSMUSG00000018143	Mafk	v-maf_musculoaponeurotic_fibrosarcoma_oncogene_family,_protein_K_(avian)	NM_010757	1.52995	0.56665	1.11633
ENSMUSG00000062905	V1rc15	vomeronasal_1_receptor,_C15	NM_134170	1.6204	0.0845877	1.10119
ENSMUSG00000033850	Olfr1015	olfactory_receptor_1015	NM_146571	1.61312	0.769166	1.10105
ENSMUSG00000069114	Zbtb10	zinc_finger_and_BTB_domain_containing_10	---	2.4239	1.83308	1.10031
ENSMUSG00000055184	Fam72a	family_with_sequence_similarity_72,_member_A	NM_175382	1.38197	1.56282	1.09675
ENSMUSG00000026655	Fam107b	family_with_sequence_similarity_107,_member_B	NM_025626	1.89425	1.22125	1.08684
ENSMUSG00000021388	Aspn	asporin	NM_025711	1.81388	1.2038	1.07091
ENSMUSG00000021250	Fos	FBJ_osteosarcoma_oncogene	NM_010234	3.9575	3.39592	1.06769
ENSMUSG00000039910	Cited2	Cbp/p300-interacting_transactivator,_with_Glu/Asp-rich_carboxy-terminal_domain,_2	NM_010828	1.68149	1.56386	1.05329
ENSMUSG00000041773	Enc1	ectodermal-neural_cortex_1	NM_007930	1.68417	1.63537	1.02278
ENSMUSG00000020644	Id2	inhibitor_of_DNA_binding_2	NM_010496	2.61408	1.38669	1.02154
ENSMUSG00000035799	Twist1	twist_homolog_1_(Drosophila)	NM_011658	1.65555	1.34115	0.996256
ENSMUSG00000039782	Cpeb2	cytoplasmic_polyadenylation_element_binding_protein_2	NM_175937	1.47956	0.822611	0.996083
ENSMUSG00000011034	Slc5a1	solute_carrier_family_5_(sodium/glucose_cotransporter),_member_1	NM_019810	1.36272	-0.146497	0.990582
ENSMUSG00000027806	Tsc22d2	TSC22_domain_family,_member_2	NM_001081229	1.57941	1.76013	0.912133
ENSMUSG00000020719	Ddx5	DEAD_(Asp-Glu-Ala-Asp)_box_polypeptide_5	NM_007840	1.51547	0.671593	0.908104
ENSMUSG00000038418	Egr1	early_growth_response_1	NM_007913	2.19241	2.04375	0.873927
ENSMUSG00000021415	4933417A18Rik	RIKEN_cDNA_4933417A18_gene	NM_025750	1.39155	1.56794	0.858137
ENSMUSG00000021127	Zfp36l1	zinc_finger_protein_36,_C3H_type-like_1	NM_007564	2.32058	1.4273	0.837508
ENSMUSG00000080267	---	---	---	2.09074	0.433628	0.830518
ENSMUSG00000022829	Stxbp5l	syntaxin_binding_protein_5-like	NM_001114611/NM_001114612/NM_001114613/NM_172440	1.70548	0.812972	0.829506
ENSMUSG00000019970	Sgk1	serum/glucocorticoid_regulated_kinase_1	NM_011361	2.23904	2.41552	0.82942
ENSMUSG00000046808	Atp10d	ATPase,_class_V,_type_10D	NM_153389/NR_003966	1.3227	1.05946	0.786483
ENSMUSG00000041538	H2-Ob	histocompatibility_2,_O_region_beta_locus	NM_010389	1.36017	0.696268	0.735479
ENSMUSG00000075232	Amd1	S-adenosylmethionine_decarboxylase_1	NM_007444/NM_009665	1.69871	1.16146	0.730745
ENSMUSG00000039585	Myo9a	myosin_IXa	---	1.49318	0.593483	0.723896
ENSMUSG00000027288	Zfp106	zinc_finger_protein_106	NM_011743	1.41637	0.0525675	0.663254
ENSMUSG00000039384	Dusp10	dual_specificity_phosphatase_10	NM_022019	1.87172	1.5471	0.645068
ENSMUSG00000034384	Barhl2	BarH-like_2_(Drosophila)	NM_001005477	1.34033	0.0735474	0.640004
ENSMUSG00000030103	Bhlhe40	basic_helix-loop-helix_family,_member_e40	NM_011498	1.71775	1.02869	0.636176
ENSMUSG00000078936	2410002O22Rik	RIKEN_cDNA_2410002O22_gene	NR_003546	1.55876	0.0217724	0.612212
ENSMUSG00000021701	Plk2	polo-like_kinase_2_(Drosophila)	NM_152804	1.87859	1.39693	0.608871
ENSMUSG00000021257	Angel1	angel_homolog_1_(Drosophila)	NM_144524	1.32727	0.168997	0.6012
ENSMUSG00000045339	A930104D05Rik	RIKEN_cDNA_A930104D05_gene	---	1.61287	0.104043	0.593919
ENSMUSG00000044786	Zfp36	zinc_finger_protein_36	NM_011756	2.54075	1.59212	0.580944
ENSMUSG00000030739	Myh14	myosin,_heavy_polypeptide_14	NM_028021	1.32134	0.137164	0.57849
ENSMUSG00000037172	E330009J07Rik	RIKEN_cDNA_E330009J07_gene	NM_175528	1.54632	0.0826511	0.56449
ENSMUSG00000024553	Galr1	galanin_receptor_1	NM_008082	1.34149	-0.11808	0.557262
ENSMUSG00000061795	Abpd	androgen_binding_protein_delta	NM_001009952	1.44872	0.171464	0.554133
ENSMUSG00000042515	Mum1l1	melanoma_associated_antigen_(mutated)_1-like_1	NM_175541	1.48504	0.640802	0.552107
ENSMUSG00000039278	Pcsk1n	proprotein_convertase_subtilisin/kexin_type_1_inhibitor	NM_013892	1.37728	0.358103	0.549261
ENSMUSG00000021448	Shc3	src_homology_2_domain-containing_transforming_protein_C3	NM_009167	1.58678	0.231077	0.547042
ENSMUSG00000048477	Tex18	testis_expressed_gene_18	---	1.53636	0.253706	0.5432
ENSMUSG00000032313	AI118078	expressed_sequence_AI118078	NM_172923	1.3124	0.28116	0.516874
ENSMUSG00000024851	Pitpnm1	phosphatidylinositol_transfer_protein,_membrane-associated_1	NM_001136078/NM_008851	1.50468	0.317416	0.515281
ENSMUSG00000051314	Ffar2	free_fatty_acid_receptor_2	NM_146187	1.30706	0.497712	0.511236
ENSMUSG00000044934	Zfp367	zinc_finger_protein_367	NM_175494	1.73227	0.971202	0.493968
ENSMUSG00000072983	4933414I15Rik	RIKEN_cDNA_4933414I15_gene	---	1.4826	-0.29388	0.484975
ENSMUSG00000076521	Gm10878	predicted_gene_10878	---	1.32594	0.145792	0.47692
ENSMUSG00000036376	Abt1	activator_of_basal_transcription_1	NM_013924	1.7438	0.562973	0.473874
ENSMUSG00000048376	F2r	coagulation_factor_II_(thrombin)_receptor	NM_010169	1.32511	0.189563	0.472842
ENSMUSG00000046119	1110008E08Rik	RIKEN_cDNA_1110008E08_gene	---	1.57247	0.625989	0.471876
ENSMUSG00000039153	Runx2	runt_related_transcription_factor_2	NM_001145920/NM_001146038/NM_009820	1.38476	0.574451	0.469072
ENSMUSG00000026090	2010300C02Rik	RIKEN_cDNA_2010300C02_gene	---	1.515	0.129764	0.462489
ENSMUSG00000001168	Oas1h	2'-5'_oligoadenylate_synthetase_1H	NM_001159934/NM_145228	2.02403	-0.807158	0.46207
ENSMUSG00000041722	Khdc1c	KH_domain_containing_1C	NM_001033904	1.32258	0.206819	0.460572
ENSMUSG00000030092	Cntn6	contactin_6	NM_017383	1.48264	0.106087	0.448064
ENSMUSG00000030230	Plcz1	phospholipase_C,_zeta_1	NM_054066	2.55883	-0.0166362	0.444702
ENSMUSG00000048482	Bdnf	brain_derived_neurotrophic_factor	NM_001048139/NM_001048141/NM_001048142/NM_007540	1.65108	1.44214	0.436497
ENSMUSG00000021978	Extl3	exostoses_(multiple)-like_3	NM_018788	1.67323	0.284805	0.436152
ENSMUSG00000062061	Lcn13	lipocalin_13	NM_153558	1.43508	0.630797	0.421392
ENSMUSG00000000142	Axin2	axin2	NM_015732	1.91501	1.24842	0.41584
ENSMUSG00000061119	Prcp	prolylcarboxypeptidase_(angiotensinase_C)	NM_028243	1.64713	0.317102	0.414502
ENSMUSG00000042279	H1foo	H1_histone_family,_member_O,_oocyte-specific	NM_138311	1.60747	0.375288	0.411938
ENSMUSG00000037742	Eef1a1	eukaryotic_translation_elongation_factor_1_alpha_1	NM_010106/NR_003363	1.74034	0.793353	0.404213
ENSMUSG00000033735	Spr	sepiapterin_reductase	NM_011467	1.73105	0.273351	0.395845
ENSMUSG00000046434	Hnrnpa1	heterogeneous_nuclear_ribonucleoprotein_A1	NM_001039129/NM_010447/NR_002883/NR_002885	1.83079	0.591757	0.395531
ENSMUSG00000034685	Fam171a2	family_with_sequence_similarity_171,_member_A2	NM_199200	1.64581	0.286497	0.39478
ENSMUSG00000036211	Hist1h1t	histone_cluster_1,_H1t	NM_010377	1.71323	0.37131	0.394201
ENSMUSG00000001128	Cfp	complement_factor_properdin	NM_008823	1.86988	0.500623	0.393968
ENSMUSG00000062012	Zfp13	zinc_finger_protein_13	NM_011747	1.60647	0.703859	0.393163
ENSMUSG00000021270	Hsp90aa1	heat_shock_protein_90,_alpha_(cytosolic),_class_A_member_1	NM_010480	1.31383	0.348811	0.392068
ENSMUSG00000037573	Tob1	transducer_of_ErbB-2.1	NM_009427	1.87405	1.05266	0.39048
ENSMUSG00000059867	Olfr960	olfactory_receptor_960	NM_146279	1.61089	-0.0529431	0.388864
ENSMUSG00000027829	Ccnl1	cyclin_L1	NM_019937	1.35139	1.61011	0.361129
ENSMUSG00000064357	mt-Atp6	mitochondrially_encoded_ATP_synthase_6	---	1.95275	0.705555	0.357649
ENSMUSG00000039728	Slc6a5	solute_carrier_family_6_(neurotransmitter_transporter,_glycine),_member_5	NM_001146013/NM_148931	1.6363	-0.493029	0.353492
ENSMUSG00000020205	Phlda1	pleckstrin_homology-like_domain,_family_A,_member_1	NM_009344	1.37482	0.929675	0.34132
ENSMUSG00000021879	Dnahc7l	dynein,_axonemal,_heavy_chain_7-like	---	1.37822	-1.09062	0.331727
ENSMUSG00000049928	Glp2r	glucagon-like_peptide_2_receptor	NM_175681	1.32475	-0.0105621	0.32869
ENSMUSG00000023391	Dlx2	distal-less_homeobox_2	NM_010054	2.4896	2.42876	0.324754
ENSMUSG00000060126	Tpt1	tumor_protein,_translationally-controlled_1	NM_009429/NR_002218	1.31632	-0.0126339	0.317897
ENSMUSG00000036305	Gm15430	predicted_gene_15430	---	1.80131	0.0892966	0.307435
ENSMUSG00000050926	Dcaf12l2	DDB1_and_CUL4_associated_factor_12-like_2	NM_175539	1.7556	-0.00639203	0.293313
ENSMUSG00000028314	4930547C10Rik	RIKEN_cDNA_4930547C10_gene	NM_026652	1.56352	0.709024	0.259732
ENSMUSG00000026728	Vim	vimentin	NM_011701	1.47214	0.219859	0.257565
ENSMUSG00000051379	Flrt3	fibronectin_leucine_rich_transmembrane_protein_3	NM_178382	1.36706	0.871771	0.230427
ENSMUSG00000036822	Topors	topoisomerase_I_binding,_arginine/serine-rich	NM_134097	1.4101	0.972538	0.227151
ENSMUSG00000020525	Ppm1d	protein_phosphatase_1D_magnesium-dependent,_delta_isoform	NM_016910	1.47967	0.591698	0.207748
ENSMUSG00000020950	3110039M20Rik/Foxg1	RIKEN_cDNA_3110039M20_gene/forkhead_box_G1	NM_001160112/NM_008241	1.55697	0.953465	0.2066
ENSMUSG00000026238	Ptma	prothymosin_alpha	NM_008972	1.6668	0.015595	0.191249
ENSMUSG00000074960	Olfr1294	olfactory_receptor_1294	NM_146885	1.469	0.490959	0.189179
ENSMUSG00000037266	D4Wsu53e	DNA_segment,_Chr_4,_Wayne_State_University_53,_expressed	NM_023665	1.47636	0.925295	0.188424
ENSMUSG00000078182	Gm6083	predicted_gene_6083	---	1.45769	0.609998	0.185347
ENSMUSG00000026662	Sephs1	selenophosphate_synthetase_1	NM_175400	1.32674	1.05961	0.176228
ENSMUSG00000023951	Vegfa	vascular_endothelial_growth_factor_A	NM_001025250/NM_001025257/NM_009505	1.39601	0.636926	0.168022
ENSMUSG00000041328	Pcf11	cleavage_and_polyadenylation_factor_subunit_homolog_(S._cerevisiae)	NM_029078	1.3942	1.04226	0.16222
ENSMUSG00000027907	S100a11	S100_calcium_binding_protein_A11_(calgizzarin)	NM_016740	1.31288	-0.0514181	0.147894
ENSMUSG00000063314	Gm12657	predicted_gene_12657	NM_001081019	1.39236	-0.0202242	0.127082
ENSMUSG00000036533	Cdc42ep3	CDC42_effector_protein_(Rho_GTPase_binding)_3	NM_026514	1.4131	0.296488	0.0994715
ENSMUSG00000064354	mt-Co2	mitochondrially_encoded_cytochrome_c_oxidase_II	---	1.56132	0.109762	0.0983266
ENSMUSG00000028217	Cdh17	cadherin_17	NM_019753	1.34276	-0.772701	0.0949524
ENSMUSG00000026872	Zeb2	zinc_finger_E-box_binding_homeobox_2	NM_015753	1.45307	0.293183	0.0861796
ENSMUSG00000026004	1110028C15Rik	RIKEN_cDNA_1110028C15_gene	NM_001122738/NM_177645	1.42774	0.635117	0.0859883
ENSMUSG00000076677	AC073590.5-4	Immunoglobulin_heavy_chain_V_gene_segment_[Source:IMGT/GENE-DB;Acc:IGHV6S2]	---	2.20375	-0.469252	0.0771498
ENSMUSG00000051022	Hs3st1	heparan_sulfate_(glucosamine)_3-O-sulfotransferase_1	NM_010474	1.76159	1.1538	0.0492768
ENSMUSG00000047407	Tgif1	TGFB-induced_factor_homeobox_1	NM_009372	1.73418	1.53701	-0.0152931
ENSMUSG00000066178	6030445D17Rik	RIKEN_cDNA_6030445D17_gene	---	1.70603	-0.774926	-0.0261235
ENSMUSG00000034855	Cxcl10	chemokine_(C-X-C_motif)_ligand_10	NM_021274	1.40465	0.375068	-0.0272422
ENSMUSG00000075096	Olfr1228	olfactory_receptor_1228	NM_146971	1.39405	0.454233	-0.0295431
ENSMUSG00000041698	Slco1a1	solute_carrier_organic_anion_transporter_family,_member_1a1	NM_013797	1.6406	0.607457	-0.0370747
ENSMUSG00000020063	Sirt1	sirtuin_1_(silent_mating_type_information_regulation_2,_homolog)_1_(S._cerevisiae)	NM_001159589/NM_001159590/NM_019812	1.42111	0.780953	-0.0424909
ENSMUSG00000050328	Hoxc12	homeo_box_C12	NM_010463	1.93891	0.272205	-0.080781
ENSMUSG00000050295	Foxc1	forkhead_box_C1	NM_008592	1.3222	0.817745	-0.0853859
ENSMUSG00000047298	Kcnv2	potassium_channel,_subfamily_V,_member_2	NM_183179	1.65139	-0.645821	-0.115839
ENSMUSG00000034842	Art3	ADP-ribosyltransferase_3	NM_181728	1.76281	0.146698	-0.130101
ENSMUSG00000051636	Mecom	MDS1_and_EVI1_complex_locus	NM_021442	1.5051	-0.0147351	-0.133496
ENSMUSG00000058188	Olfr746	olfactory_receptor_746	NM_146298	1.59916	-0.275139	-0.200374
ENSMUSG00000035992	Fnip1	folliculin_interacting_protein_1	NM_173753	1.36295	0.324959	-0.203888
ENSMUSG00000044071	Fam19a2	family_with_sequence_similarity_19,_member_A2	NM_182807	1.96725	-0.170046	-0.210201
ENSMUSG00000027375	Mal	myelin_and_lymphocyte_protein,_T-cell_differentiation_protein	NM_010762	1.33137	0.85668	-0.221414
ENSMUSG00000046160	Olig1	oligodendrocyte_transcription_factor_1	NM_016968	1.4622	0.0156076	-0.228065
ENSMUSG00000039760	Il22ra2	interleukin_22_receptor,_alpha_2	NM_178258	1.38174	-0.962487	-0.253279
ENSMUSG00000036478	Btg1	B-cell_translocation_gene_1,_anti-proliferative	NM_007569	1.39011	0.886534	-0.261267
ENSMUSG00000025557	Slc15a1	solute_carrier_family_15_(oligopeptide_transporter),_member_1	NM_053079	1.66261	0.266242	-0.271441
ENSMUSG00000027397	Slc20a1	solute_carrier_family_20,_member_1	NM_001159593/NM_015747	1.40446	0.582213	-0.33611
ENSMUSG00000022686	B3gnt5	UDP-GlcNAc:betaGal_beta-1,3-N-acetylglucosaminyltransferase_5	NM_001159407/NM_001159408/NM_054052	1.62469	0.330895	-0.346877
ENSMUSG00000031604	Sc4mol	sterol-C4-methyl_oxidase-like	NM_025436	1.30705	0.344656	-0.355913
ENSMUSG00000023017	Accn2	amiloride-sensitive_cation_channel_2,_neuronal	NM_009597	1.34198	-0.318211	-0.372587
ENSMUSG00000037025	Foxa2	forkhead_box_A2	NM_010446	1.42798	0.310324	-0.385677
ENSMUSG00000045587	BC049730	cDNA_sequence_BC049730	NM_199150	1.86056	0.638772	-0.444956
ENSMUSG00000028035	Dnajb4	DnaJ_(Hsp40)_homolog,_subfamily_B,_member_4	NM_025926/NM_027287	1.67046	1.0199	-0.463538
ENSMUSG00000068037	Mas1	MAS1_oncogene	NM_008552	1.72822	0.795413	-0.464552
ENSMUSG00000062110	Scfd2	Sec1_family_domain_containing_2	NM_001114660/NM_178672	1.31845	-0.31432	-0.497537
ENSMUSG00000034098	Fstl5	follistatin-like_5	NM_178673	1.4848	-0.087197	-0.517368
ENSMUSG00000052387	Trpm3	transient_receptor_potential_cation_channel,_subfamily_M,_member_3	NM_001035239/NM_001035240/NM_001035241/NM_001035242/NM_001035243/NM_001035244/NM_001035245/NM_001035246/NM_177341	1.3407	0.899765	-0.559856
ENSMUSG00000054555	Adam12	a_disintegrin_and_metallopeptidase_domain_12_(meltrin_alpha)	NM_007400	1.51508	-0.232042	-0.56729
ENSMUSG00000022629	Kif21a	kinesin_family_member_21A	NM_001109040/NM_001109041/NM_001109042/NM_016705	1.80477	-0.110414	-0.568573
ENSMUSG00000034607	Pof1b	premature_ovarian_failure_1B	NM_181579	1.77205	0.210245	-0.607978
ENSMUSG00000071735	Gm16462	predicted_gene_16462	---	1.40851	-0.2638	-0.772966
ENSMUSG00000054951	9130008F23Rik	RIKEN_cDNA_9130008F23_gene	NM_027834	1.595	1.65371	-0.778246
ENSMUSG00000034755	Pcdh11x	protocadherin_11_X-linked	NM_001081385	1.38105	-0.0556265	-0.779728
ENSMUSG00000050035	Fhl4	four_and_a_half_LIM_domains_4	NM_010214	1.69217	-0.947127	-0.815588
ENSMUSG00000000567	Sox9	SRY-box_containing_gene_9	NM_011448	1.58494	0.68122	-0.830373
ENSMUSG00000034813	Grip1	glutamate_receptor_interacting_protein_1	NM_028736/NM_130891/NM_133442	1.31129	0.570074	-0.850648
ENSMUSG00000045917	6330416G13Rik	RIKEN_cDNA_6330416G13_gene	NM_144905	1.42967	-0.959473	-0.980818
ENSMUSG00000056457	Prl2c3/Prl2c4	prolactin_family_2,_subfamily_c,_member_3/prolactin_family_2,_subfamily_c,_member_4	NM_011118/NM_011954	1.68548	0.000910787	-1.10984
ENSMUSG00000026107	Obfc2a	oligonucleotide/oligosaccharide-binding_fold_containing_2A	NM_028696	1.32917	1.41863	-1.68737

## Sheet: Treatment_NaCl_8h
EnsemblGeneID	Symbol	Name	RefSeqDNA-ID	log2:NaCl_8h	log2:SB_NaCl_8h
ENSMUSG00000000567	Sox9	SRY-box_containing_gene_9	NM_011448	1.644	-0.335
ENSMUSG00000001168	Oas1h	2'-5'_oligoadenylate_synthetase_1H	NM_001159934/NM_145228	1.413	0.44
ENSMUSG00000001995	Sipa1l2	signal-induced_proliferation-associated_1_like_2	NM_001081337	2.04	0.506
ENSMUSG00000004127	Rg9mtd2	RNA_(guanine-9-)_methyltransferase_domain_containing_2	NM_175389	1.825	0.874
ENSMUSG00000005686	Ampd3	adenosine_monophosphate_deaminase_3	NM_009667	3.219	1.589
ENSMUSG00000006764	Tph2	tryptophan_hydroxylase_2	NM_173391	1.369	0.533
ENSMUSG00000006777	Krt23	keratin_23	NM_033373	1.593	0.641
ENSMUSG00000007655	Cav1	caveolin_1,_caveolae_protein	NM_007616	1.393	-0.113
ENSMUSG00000007805	Twist2	twist_homolog_2_(Drosophila)	NM_007855	1.43	0.473
ENSMUSG00000008429	Herpud2	HERPUD_family_member_2	NM_020586	1.518	0.367
ENSMUSG00000010609	Psen2	presenilin_2	NM_001128605/NM_011183	1.353	0.083
ENSMUSG00000011752	Pgam1	phosphoglycerate_mutase_1	NM_023418	1.351	0.167
ENSMUSG00000014905	Dnajb9	DnaJ_(Hsp40)_homolog,_subfamily_B,_member_9	NM_013760	1.326	0.365
ENSMUSG00000015766	Eps8	epidermal_growth_factor_receptor_pathway_substrate_8	NM_007945	1.366	0.19
ENSMUSG00000016087	Fli1	Friend_leukemia_integration_1	NM_008026	2.127	-0.488
ENSMUSG00000018143	Mafk	v-maf_musculoaponeurotic_fibrosarcoma_oncogene_family,_protein_K_(avian)	NM_010757	1.857	0.879
ENSMUSG00000018209	Stk4	serine/threonine_kinase_4	NM_021420	1.335	0.376
ENSMUSG00000019188	H13	histocompatibility_13	NM_001159551/NM_001159552/NM_010376	1.799	0.411
ENSMUSG00000019230	Lhx9	LIM_homeobox_protein_9	NM_001025565/NM_001042577/NM_010714	1.41	0.646
ENSMUSG00000019850	Tnfaip3	tumor_necrosis_factor,_alpha-induced_protein_3	NM_009397	1.685	0.523
ENSMUSG00000019970	Sgk1	serum/glucocorticoid_regulated_kinase_1	NM_011361	3.709	1.34
ENSMUSG00000020038	Cry1	cryptochrome_1_(photolyase-like)	NM_007771	2.263	0.868
ENSMUSG00000020096	Tbata	thymus,_brain_and_testes_associated	NM_001017407/NM_001017409/NM_001017419/NM_001017433/NM_001017441	1.617	0.079
ENSMUSG00000020116	Pno1	partner_of_NOB1_homolog_(S._cerevisiae)	NM_025443	1.372	0.26
ENSMUSG00000020122	Egfr	epidermal_growth_factor_receptor	NM_007912/NM_207655	1.893	0.913
ENSMUSG00000020130	Tbc1d15	TBC1_domain_family,_member_15	NM_025706	1.349	0.361
ENSMUSG00000020387	Phf15	PHD_finger_protein_15	NM_199299	1.317	-0.157
ENSMUSG00000020431	Adcy1	adenylate_cyclase_1	NM_009622	1.509	0.135
ENSMUSG00000020495	1200011M11Rik	RIKEN_cDNA_1200011M11_gene	NM_024262	1.422	0.583
ENSMUSG00000020525	Ppm1d	protein_phosphatase_1D_magnesium-dependent,_delta_isoform	NM_016910	2.128	0.668
ENSMUSG00000020644	Id2	inhibitor_of_DNA_binding_2	NM_010496	1.655	0.439
ENSMUSG00000020773	Trim47	tripartite_motif-containing_47	NM_172570	1.794	0.179
ENSMUSG00000020806	Rhbdf2	rhomboid_5_homolog_2_(Drosophila)	NM_172572	1.395	0.349
ENSMUSG00000020950	3110039M20Rik/Foxg1	RIKEN_cDNA_3110039M20_gene/forkhead_box_G1	NM_001160112/NM_008241	1.645	0.813
ENSMUSG00000021109	Hif1a	hypoxia_inducible_factor_1,_alpha_subunit	NM_010431	1.764	0.083
ENSMUSG00000021113	Snapc1	small_nuclear_RNA_activating_complex,_polypeptide_1	NM_178392	1.983	0.758
ENSMUSG00000021270	Hsp90aa1	heat_shock_protein_90,_alpha_(cytosolic),_class_A_member_1	NM_010480	1.453	0.477
ENSMUSG00000021388	Aspn	asporin	NM_025711	1.387	0.226
ENSMUSG00000021458	2010111I01Rik	RIKEN_cDNA_2010111I01_gene	NM_028079	1.376	0.498
ENSMUSG00000021640	Naip1	NLR_family,_apoptosis_inhibitory_protein_1	NM_008670	1.674	0.01
ENSMUSG00000021678	F2rl1	coagulation_factor_II_(thrombin)_receptor-like_1	NM_007974	3.404	1.668
ENSMUSG00000021701	Plk2	polo-like_kinase_2_(Drosophila)	NM_152804	1.548	-0.172
ENSMUSG00000021758	Ddx4	DEAD_(Asp-Glu-Ala-Asp)_box_polypeptide_4	NM_001145885/NM_010029	1.775	-0.439
ENSMUSG00000021823	Vcl	vinculin	NM_009502	1.484	0.349
ENSMUSG00000021879	Dnahc7l	dynein,_axonemal,_heavy_chain_7-like	---	1.586	0.037
ENSMUSG00000021890	Eaf1	ELL_associated_factor_1	NM_028932	1.384	0.307
ENSMUSG00000022111	Uchl3	ubiquitin_carboxyl-terminal_esterase_L3_(ubiquitin_thiolesterase)	NM_016723	1.544	0.767
ENSMUSG00000022253	1110020G09Rik	RIKEN_cDNA_1110020G09_gene	NM_001040395/NM_001085410	1.411	0.443
ENSMUSG00000022265	Ank	progressive_ankylosis	NM_020332	1.592	0.729
ENSMUSG00000022346	Myc	myelocytomatosis_oncogene	NM_010849	1.763	0.645
ENSMUSG00000022510	Trp63	transformation_related_protein_63	NM_001127259/NM_001127260/NM_001127261/NM_001127262/NM_001127263/NM_001127264/NM_001127265/NM_011641	2.536	-1.443
ENSMUSG00000022514	Il1rap	interleukin_1_receptor_accessory_protein	NM_001159317/NM_001159318/NM_008364/NM_134103	2.002	0.877
ENSMUSG00000022707	Gbe1	glucan_(1,4-alpha-),_branching_enzyme_1	NM_028803	1.717	0.236
ENSMUSG00000022747	St3gal6	ST3_beta-galactoside_alpha-2,3-sialyltransferase_6	NM_018784	4.104	2.015
ENSMUSG00000022749	Tbc1d23	TBC1_domain_family,_member_23	NM_026254	1.464	0.438
ENSMUSG00000022897	Dyrk1a	dual-specificity_tyrosine-(Y)-phosphorylation_regulated_kinase_1a	NM_001113389/NM_007890	1.424	0.667
ENSMUSG00000023987	Pgc	progastricsin_(pepsinogen_C)	NM_025973	2.168	0.247
ENSMUSG00000024290	Rock1	Rho-associated_coiled-coil_containing_protein_kinase_1	NM_009071	1.571	0.676
ENSMUSG00000024987	Cyp26a1	cytochrome_P450,_family_26,_subfamily_a,_polypeptide_1	NM_007811	1.343	-0.906
ENSMUSG00000025138	Sirt7	sirtuin_7_(silent_mating_type_information_regulation_2,_homolog)_7_(S._cerevisiae)	NM_153056	1.348	0.444
ENSMUSG00000025916	Lrrc67	leucine_rich_repeat_containing_67	NM_027033/NM_145692	1.321	0.035
ENSMUSG00000025993	Slc40a1	solute_carrier_family_40_(iron-regulated_transporter),_member_1	NM_016917	1.495	-0.435
ENSMUSG00000026020	Nop58	NOP58_ribonucleoprotein_homolog_(yeast)	NM_018868	1.625	0.308
ENSMUSG00000026049	1700029F09Rik	RIKEN_cDNA_1700029F09_gene	NM_029368	1.691	0.47
ENSMUSG00000026064	Ptp4a1	protein_tyrosine_phosphatase_4a1	NM_011200/NR_002686/NR_002945	1.586	0.434
ENSMUSG00000026166	Ccl20	chemokine_(C-C_motif)_ligand_20	NM_001159738/NM_016960	2.636	0.543
ENSMUSG00000026492	Tfb2m	transcription_factor_B2,_mitochondrial	NM_008249	1.409	0.364
ENSMUSG00000026626	Ppp2r5a	protein_phosphatase_2,_regulatory_subunit_B_(B56),_alpha_isoform	NM_144880	1.423	0.537
ENSMUSG00000026663	Atf6	activating_transcription_factor_6	NM_001081304	1.659	0.806
ENSMUSG00000026748	Plxdc2	plexin_domain_containing_2	NM_026162	1.413	0.461
ENSMUSG00000026767	Fam188a	family_with_sequence_similarity_188,_member_A	NM_024185	1.671	0.603
ENSMUSG00000026788	Zbtb43	zinc_finger_and_BTB_domain_containing_43	NM_001025594/NM_027947	1.329	0.088
ENSMUSG00000027133	Nop10	NOP10_ribonucleoprotein_homolog_(yeast)	NM_025403	1.432	0.173
ENSMUSG00000027313	Chac1	ChaC,_cation_transport_regulator-like_1_(E._coli)	NM_026929	1.579	0.087
ENSMUSG00000027699	Ect2	ect2_oncogene	NM_007900	1.499	0.723
ENSMUSG00000027763	Mbnl1	muscleblind-like_1_(Drosophila)	NM_020007	2.022	0.629
ENSMUSG00000027996	Sfrp2	secreted_frizzled-related_protein_2	NM_009144	1.365	0.153
ENSMUSG00000028249	Sdcbp	syndecan_binding_protein	NM_001098227/NM_016807	1.483	0.535
ENSMUSG00000028399	Ptprd	protein_tyrosine_phosphatase,_receptor_type,_D	NM_001014288/NM_011211	1.759	0.676
ENSMUSG00000028540	Dph2	DPH2_homolog_(S._cerevisiae)	NM_026344	1.998	0.902
ENSMUSG00000028776	Tinagl1	tubulointerstitial_nephritis_antigen-like_1	NM_023476	1.971	0.743
ENSMUSG00000028788	Ptp4a2	protein_tyrosine_phosphatase_4a2	NM_008974	1.331	0.586
ENSMUSG00000029169	Dhx15	DEAH_(Asp-Glu-Ala-His)_box_polypeptide_15	NM_001042620/NM_007839	1.383	0.343
ENSMUSG00000029207	Apbb2	amyloid_beta_(A4)_precursor_protein-binding,_family_B,_member_2	NM_009686	2.608	1.29
ENSMUSG00000029246	Ppat	phosphoribosyl_pyrophosphate_amidotransferase	---	1.708	0.428
ENSMUSG00000029304	Spp1	secreted_phosphoprotein_1	NM_009263	3.57	1.631
ENSMUSG00000029371	Cxcl5	chemokine_(C-X-C_motif)_ligand_5	NM_009141	4.974	1.822
ENSMUSG00000029379	Cxcl3	chemokine_(C-X-C_motif)_ligand_3	NM_203320	1.696	-0.352
ENSMUSG00000029638	Glcci1	glucocorticoid_induced_transcript_1	NM_133236	1.303	0.211
ENSMUSG00000029657	Hsph1	heat_shock_105kDa/110kDa_protein_1	NM_013559	1.368	0.474
ENSMUSG00000030162	Olr1	oxidized_low_density_lipoprotein_(lectin-like)_receptor_1	NM_138648	1.313	-0.396
ENSMUSG00000030521	Mphosph10	M-phase_phosphoprotein_10_(U3_small_nucleolar_ribonucleoprotein)	NM_026483	1.428	0.384
ENSMUSG00000030551	Nr2f2	nuclear_receptor_subfamily_2,_group_F,_member_2	NM_009697/NM_183261	1.318	0.327
ENSMUSG00000031352	Hccs	holocytochrome_c_synthetase	NM_008222	1.532	0.645
ENSMUSG00000031438	Rnf128	ring_finger_protein_128	NM_023270	1.739	0.804
ENSMUSG00000031608	Galnt7	UDP-N-acetyl-alpha-D-galactosamine:_polypeptide_N-acetylgalactosaminyltransferase_7	NM_144731	1.723	0.045
ENSMUSG00000031609	Sap30	sin3_associated_polypeptide	NM_021788	1.998	0.778
ENSMUSG00000031701	Dnaja2	DnaJ_(Hsp40)_homolog,_subfamily_A,_member_2	NM_019794	1.307	0.392
ENSMUSG00000031917	Nip7	nuclear_import_7_homolog_(S._cerevisiae)	NM_025391	1.372	0.475
ENSMUSG00000032035	Ets1	E26_avian_leukemia_oncogene_1,_5'_domain	NM_001038642/NM_011808	1.439	0.496
ENSMUSG00000032048	4930510E17Rik	RIKEN_cDNA_4930510E17_gene	---	1.533	0.214
ENSMUSG00000032244	Fem1b	feminization_1_homolog_b_(C._elegans)	NM_010193	1.684	0.381
ENSMUSG00000032350	Gclc	glutamate-cysteine_ligase,_catalytic_subunit	NM_010295	2.5	0.983
ENSMUSG00000032411	Tfdp2	transcription_factor_Dp_2	NM_178667	1.542	0.174
ENSMUSG00000032412	Atp1b3	ATPase,_Na+/K+_transporting,_beta_3_polypeptide	NM_007502	1.483	0.441
ENSMUSG00000032487	Ptgs2	prostaglandin-endoperoxide_synthase_2	NM_011198	2.88	0.465
ENSMUSG00000032666	1700025G04Rik	RIKEN_cDNA_1700025G04_gene	NM_197990	1.901	0.776
ENSMUSG00000032724	Abtb2	ankyrin_repeat_and_BTB_(POZ)_domain_containing_2	NM_178890	2.565	-0.216
ENSMUSG00000032807	Alox12b	arachidonate_12-lipoxygenase,_12R_type	NM_009659	2.298	0.734
ENSMUSG00000032834	Pwp2	PWP2_periodic_tryptophan_protein_homolog_(yeast)	NM_029546	1.497	0.2
ENSMUSG00000032899	Styk1	serine/threonine/tyrosine_kinase_1	NM_172891	1.508	0.276
ENSMUSG00000033032	Afap1l1	actin_filament_associated_protein_1-like_1	NM_178928	1.539	0.116
ENSMUSG00000033389	AU040829	expressed_sequence_AU040829	NM_001099288/NM_175003	1.759	0.79
ENSMUSG00000033850	Olfr1015	olfactory_receptor_1015	NM_146571	2.267	0.78
ENSMUSG00000034105	4632415K11Rik	RIKEN_cDNA_4632415K11_gene	NM_028883	1.448	0.688
ENSMUSG00000035373	Ccl7	chemokine_(C-C_motif)_ligand_7	NM_013654	3.297	1.124
ENSMUSG00000036009	BC067068	cDNA_sequence_BC067068	NM_207522	1.578	0.652
ENSMUSG00000036180	Gatad2a	GATA_zinc_finger_domain_containing_2A	NM_001113345/NM_001113346/NM_145596	1.685	0.778
ENSMUSG00000036181	Hist1h1c	histone_cluster_1,_H1c	NM_015786	2	0.936
ENSMUSG00000036285	2610024G14Rik	RIKEN_cDNA_2610024G14_gene	NM_019836	1.604	0.639
ENSMUSG00000036402	Gng12	guanine_nucleotide_binding_protein_(G_protein),_gamma_12	NM_025278	1.633	0.67
ENSMUSG00000036461	Elf1	E74-like_factor_1	NM_007920	1.733	0.702
ENSMUSG00000036745	Ttll7	tubulin_tyrosine_ligase-like_family,_member_7	NM_027594	1.399	0.456
ENSMUSG00000037376	Trmt6	tRNA_methyltransferase_6_homolog_(S._cerevisiae)	NM_175113	1.642	0.554
ENSMUSG00000037600	1810019J16Rik	RIKEN_cDNA_1810019J16_gene	NM_001083916/NM_133707	1.498	-0.47
ENSMUSG00000037814	Larp2	La_ribonucleoprotein_domain_family,_member_2	NM_001040399	1.943	0.843
ENSMUSG00000037894	H2afz	H2A_histone_family,_member_Z	NM_016750	1.317	0.266
ENSMUSG00000038276	Accn3	amiloride-sensitive_cation_channel_3	NM_183000	2.085	0.937
ENSMUSG00000038279	Nop2	NOP2_nucleolar_protein_homolog_(yeast)	NM_138747	1.93	0.837
ENSMUSG00000038335	Tsr1	TSR1,_20S_rRNA_accumulation,_homolog_(yeast)	NM_177325	1.474	0.412
ENSMUSG00000038402	Foxf2	forkhead_box_F2	NM_010225	2.809	0.76
ENSMUSG00000038550	Gm129	predicted_gene_129	NM_001033302	1.496	0.176
ENSMUSG00000038602	Slc35f1	solute_carrier_family_35,_member_F1	NM_178675	1.35	0.483
ENSMUSG00000038718	Pbx3	pre_B-cell_leukemia_transcription_factor_3	NM_016768	1.967	0.236
ENSMUSG00000038866	Zcchc2	zinc_finger,_CCHC_domain_containing_2	NM_001122675/NM_001122676	1.723	-0.107
ENSMUSG00000039153	Runx2	runt_related_transcription_factor_2	NM_001145920/NM_001146038/NM_009820	1.464	0.149
ENSMUSG00000039191	Rbpj	recombination_signal_binding_protein_for_immunoglobulin_kappa_J_region	NM_001080927/NM_001080928/NM_009035	2.192	1.057
ENSMUSG00000039728	Slc6a5	solute_carrier_family_6_(neurotransmitter_transporter,_glycine),_member_5	NM_001146013/NM_148931	1.308	0.592
ENSMUSG00000039770	Ypel5	yippee-like_5_(Drosophila)	NM_027166	1.585	0.592
ENSMUSG00000039910	Cited2	Cbp/p300-interacting_transactivator,_with_Glu/Asp-rich_carboxy-terminal_domain,_2	NM_010828	1.428	0.56
ENSMUSG00000040620	Dhx33	DEAH_(Asp-Glu-Ala-His)_box_polypeptide_33	NM_178367	1.422	0.482
ENSMUSG00000041258	Zfp236	zinc_finger_protein_236	---	1.549	0.707
ENSMUSG00000041297	Cdc2l5	cell_division_cycle_2-like_5_(cholinesterase-related_cell_division_controller)	NM_001081058	1.309	0.435
ENSMUSG00000041324	Inhba	inhibin_beta-A	NM_008380	1.521	0.611
ENSMUSG00000042367	Gjb3	gap_junction_protein,_beta_3	NM_001160012/NM_008126	2.419	0.61
ENSMUSG00000042699	Dhx9	DEAH_(Asp-Glu-Ala-His)_box_polypeptide_9	NM_007842	1.355	0.117
ENSMUSG00000042719	C330023M02Rik	RIKEN_cDNA_C330023M02_gene	NM_172722	1.967	0.94
ENSMUSG00000044071	Fam19a2	family_with_sequence_similarity_19,_member_A2	NM_182807	1.334	0.629
ENSMUSG00000044645	Gm7334	predicted_gene_7334	NR_002700	1.344	0.582
ENSMUSG00000044763	Rg9mtd1	RNA_(guanine-9-)_methyltransferase_domain_containing_1	NM_029092	1.321	0.281
ENSMUSG00000045515	Pou3f3	POU_domain,_class_3,_transcription_factor_3	NM_008900	1.511	-0.352
ENSMUSG00000045587	BC049730	cDNA_sequence_BC049730	NM_199150	1.934	0.319
ENSMUSG00000046139	Patl1	protein_associated_with_topoisomerase_II_homolog_1_(yeast)	NM_172635	1.422	0.575
ENSMUSG00000046223	Plaur	plasminogen_activator,_urokinase_receptor	NM_011113	1.553	0.614
ENSMUSG00000046818	Ddit4l	DNA-damage-inducible_transcript_4-like	NM_030143	1.885	0.84
ENSMUSG00000047044	D030056L22Rik	RIKEN_cDNA_D030056L22_gene	NM_177640	1.4	0.582
ENSMUSG00000047139	Cd24a	CD24a_antigen	NM_009846	2.009	0.6
ENSMUSG00000047539	Fbxo28	F-box_protein_28	NM_175127	1.631	0.6
ENSMUSG00000048330	Ric3	resistance_to_inhibitors_of_cholinesterase_3_homolog_(C._elegans)	NM_001038624/NM_178780	1.369	-0.202
ENSMUSG00000048385	Scrt1	scratch_homolog_1,_zinc_finger_protein_(Drosophila)	NM_130893	1.385	-0.542
ENSMUSG00000048621	Gm6377	predicted_gene_6377	NM_001037917	1.335	0.315
ENSMUSG00000048775	Serpinb13	serine_(or_cysteine)_peptidase_inhibitor,_clade_B_(ovalbumin),_member_13	NM_172852	1.52	-0.131
ENSMUSG00000048911	Rnf24	ring_finger_protein_24	NM_178607	1.374	0.521
ENSMUSG00000049001	A930038C07Rik	RIKEN_cDNA_A930038C07_gene	NM_172399	1.444	0.246
ENSMUSG00000049717	Lig4	ligase_IV,_DNA,_ATP-dependent	NM_176953	1.583	0.77
ENSMUSG00000050295	Foxc1	forkhead_box_C1	NM_008592	1.407	0.319
ENSMUSG00000050390	C77080	expressed_sequence_C77080	NM_001033189	1.439	0.52
ENSMUSG00000050965	Prkca	protein_kinase_C,_alpha	NM_011101	1.865	0.325
ENSMUSG00000051674	Dcun1d4	DCN1,_defective_in_cullin_neddylation_1,_domain_containing_4_(S._cerevisiae)	NM_178896	2.009	1.003
ENSMUSG00000052560	Cpne8	copine_VIII	NM_001033851/NM_025815	1.478	-0.048
ENSMUSG00000052698	Tln2	talin_2	NM_001081242	3.101	1.015
ENSMUSG00000054027	Nt5dc3	5'-nucleotidase_domain_containing_3	NM_175331	1.709	0.416
ENSMUSG00000054079	Utp18	UTP18,_small_subunit_(SSU)_processome_component,_homolog_(yeast)	NM_001013375	2.112	0.807
ENSMUSG00000054134	Umodl1	uromodulin-like_1	NM_177465	1.404	0.008
ENSMUSG00000054196	Cthrc1	collagen_triple_helix_repeat_containing_1	NM_026778	1.434	0.58
ENSMUSG00000054889	Dsp	desmoplakin	NM_023842	1.88	0.661
ENSMUSG00000054892	Txk	TXK_tyrosine_kinase	NM_001122754/NM_013698	1.783	0.4
ENSMUSG00000054951	9130008F23Rik	RIKEN_cDNA_9130008F23_gene	NM_027834	1.712	0.141
ENSMUSG00000055639	Dach1	dachshund_1_(Drosophila)	NM_001038610/NM_007826	1.483	-0.798
ENSMUSG00000055763	Gm6910	predicted_gene_6910	---	1.318	0.577
ENSMUSG00000056270	Prr9	proline_rich_9	NM_175424	1.727	0.054
ENSMUSG00000057113	Npm1	nucleophosmin_1	NM_008722	1.397	0.19
ENSMUSG00000058883	Zfp708	zinc_finger_protein_708	NM_001012325/NM_001012448/NM_001012449	1.576	-0.186
ENSMUSG00000059474	Mbtd1	mbt_domain_containing_1	NM_134012	1.418	0.247
ENSMUSG00000060639	Hist1h4i	histone_cluster_1,_H4i	NM_175656	1.358	0.576
ENSMUSG00000060795	Gm13363	predicted_gene_13363	NR_002688	2.211	0.345
ENSMUSG00000061024	Rrs1	RRS1_ribosome_biogenesis_regulator_homolog_(S._cerevisiae)	NM_021511	1.348	0.565
ENSMUSG00000061665	Cd2ap	CD2-associated_protein	NM_009847	1.53	0.334
ENSMUSG00000062149	Olfr943	olfactory_receptor_943	NM_146326	1.326	-0.09
ENSMUSG00000062203	Gspt1	G1_to_S_phase_transition_1	NM_001130008/NM_146066	1.696	0.587
ENSMUSG00000063275	Ptpla	protein_tyrosine_phosphatase-like_(proline_instead_of_catalytic_arginine),_member_a	NM_001012396/NM_013935	1.359	0.479
ENSMUSG00000063406	Tmed5	transmembrane_emp24_protein_transport_domain_containing_5	NM_028876	1.872	0.436
ENSMUSG00000063632	Sox11	SRY-box_containing_gene_11	NM_009234	1.579	0.761
ENSMUSG00000063715	Olfr816	olfactory_receptor_816	NM_146672	2.033	0.962
ENSMUSG00000067367	Lyar	Ly1_antibody_reactive_clone	NM_025281	1.577	0.387
ENSMUSG00000067750	Khdc1a	KH_domain_containing_1A	NM_183322	1.613	-0.387
ENSMUSG00000075096	Olfr1228	olfactory_receptor_1228	NM_146971	1.68	-0.032
ENSMUSG00000076677	AC073590.5-4	Immunoglobulin_heavy_chain_V_gene_segment_[Source:IMGT/GENE-DB;Acc:IGHV6S2]	---	2.163	-0.163
ENSMUSG00000078080	Olfr585	olfactory_receptor_585	NM_147087	2.236	0.006
ENSMUSG00000078302	Foxd1	forkhead_box_D1	NM_008242	1.8	0.412
ENSMUSG00000000094	Tbx4	T-box_4	NM_011536/NM_172798	1.431	1.165
ENSMUSG00000000489	Pdgfb	platelet_derived_growth_factor,_B_polypeptide	NM_011057	1.719	0.956
ENSMUSG00000000787	Ddx3x	DEAD/H_(Asp-Glu-Ala-Asp/His)_box_polypeptide_3,_X-linked	NM_010028	1.326	0.875
ENSMUSG00000001642	Akr1b3	aldo-keto_reductase_family_1,_member_B3_(aldose_reductase)	NM_009658	4.941	2.867
ENSMUSG00000003032	Klf4	Kruppel-like_factor_4_(gut)	NM_010637	2.067	1.28
ENSMUSG00000003541	Ier3	immediate_early_response_3	NM_133662	1.542	0.922
ENSMUSG00000003847	Nfat5	nuclear_factor_of_activated_T-cells_5	NM_018823/NM_133957	1.45	0.768
ENSMUSG00000004383	Large	like-glycosyltransferase	NM_010687	1.476	0.944
ENSMUSG00000005087	Cd44	CD44_antigen	NM_001039150/NM_001039151/NM_009851	1.438	0.722
ENSMUSG00000005360	Slc1a3	solute_carrier_family_1_(glial_high_affinity_glutamate_transporter),_member_3	NM_148938	3.32	1.83
ENSMUSG00000005802	Slc30a4	solute_carrier_family_30_(zinc_transporter),_member_4	NM_011774	1.483	0.856
ENSMUSG00000005836	Gata6	GATA_binding_protein_6	NM_010258	1.308	1.059
ENSMUSG00000006445	Epha2	Eph_receptor_A2	NM_010139	1.622	0.9
ENSMUSG00000010760	Phlda2	pleckstrin_homology-like_domain,_family_A,_member_2	NM_009434	1.904	1.173
ENSMUSG00000015243	Abca1	ATP-binding_cassette,_sub-family_A_(ABC1),_member_1	NM_013454	1.308	0.916
ENSMUSG00000015652	Steap1	six_transmembrane_epithelial_antigen_of_the_prostate_1	NM_027399	3.129	2.08
ENSMUSG00000018648	Dusp14	dual_specificity_phosphatase_14	NM_019819	1.54	1.073
ENSMUSG00000019866	Aim1	absent_in_melanoma_1	NM_172393	1.543	1.097
ENSMUSG00000019880	Rspo3	R-spondin_3_homolog_(Xenopus_laevis)	NM_028351	2.12	1.909
ENSMUSG00000020361	Hspa4	heat_shock_protein_4	NM_008300	1.333	0.68
ENSMUSG00000020863	Luc7l3	LUC7-like_3_(S._cerevisiae)	NM_026313	1.507	0.996
ENSMUSG00000021318	Gli3	GLI-Kruppel_family_member_GLI3	NM_008130	1.551	0.958
ENSMUSG00000021367	Edn1	endothelin_1	NM_010104	1.473	1.078
ENSMUSG00000021384	Susd3	sushi_domain_containing_3	NM_025491	2.117	1.194
ENSMUSG00000021392	Nol8	nucleolar_protein_8	NM_001081350	1.818	0.918
ENSMUSG00000021431	Snrnp48	small_nuclear_ribonucleoprotein_48_(U11/U12)	NM_026382	1.622	0.849
ENSMUSG00000021500	Ddx46	DEAD_(Asp-Glu-Ala-Asp)_box_polypeptide_46	NM_145975	1.366	0.869
ENSMUSG00000021838	Samd4	sterile_alpha_motif_domain_containing_4	NM_001037221/NM_028966	2.005	1.547
ENSMUSG00000022139	Mbnl2	muscleblind-like_2	NM_175341/NM_207515	2.209	1.563
ENSMUSG00000022150	Dab2	disabled_homolog_2_(Drosophila)	NM_001008702/NM_001037905/NM_001102400/NM_023118	2.291	1.86
ENSMUSG00000022240	Ctnnd2	catenin_(cadherin_associated_protein),_delta_2	NM_008729	1.591	0.801
ENSMUSG00000022255	Mtdh	metadherin	NM_026002	1.68	0.881
ENSMUSG00000022462	Slc38a2	solute_carrier_family_38,_member_2	NM_175121	2.014	1.3
ENSMUSG00000022464	Slc38a4	solute_carrier_family_38,_member_4	NM_027052	2.613	1.416
ENSMUSG00000022533	Atp13a3	ATPase_type_13A3	NM_001128094/NM_001128096	1.809	1.615
ENSMUSG00000022698	Nat13	N-acetyltransferase_13	NM_028108	1.338	0.909
ENSMUSG00000022893	Adamts1	a_disintegrin-like_and_metallopeptidase_(reprolysin_type)_with_thrombospondin_type_1_motif,_1	NM_009621	1.632	0.854
ENSMUSG00000022895	Ets2	E26_avian_leukemia_oncogene_2,_3'_domain	NM_011809	1.325	0.775
ENSMUSG00000022992	2310037I24Rik	RIKEN_cDNA_2310037I24_gene	NM_133714	1.951	1.033
ENSMUSG00000024190	Dusp1	dual_specificity_phosphatase_1	NM_013642	2.832	1.968
ENSMUSG00000024270	Slc39a6	solute_carrier_family_39_(metal_ion_transporter),_member_6	NM_139143	1.421	0.829
ENSMUSG00000024360	Etf1	eukaryotic_translation_termination_factor_1	NM_144866	1.492	1.227
ENSMUSG00000024640	Psat1	phosphoserine_aminotransferase_1	NM_177420	1.708	0.942
ENSMUSG00000025283	2009-09-01	spermidine/spermine_N1-acetyl_transferase_1	NM_009121	1.435	0.747
ENSMUSG00000025757	Hspa4l	heat_shock_protein_4_like	NM_011020	3.417	2.167
ENSMUSG00000025981	Coq10b	coenzyme_Q10_homolog_B_(S._cerevisiae)	NM_001039710/NM_026424	1.554	1.335
ENSMUSG00000026479	Lamc2	laminin,_gamma_2	NM_008485	4.282	2.548
ENSMUSG00000026643	Nmt2	N-myristoyltransferase_2	NM_008708	1.826	1.534
ENSMUSG00000026655	Fam107b	family_with_sequence_similarity_107,_member_B	NM_025626	1.867	1.388
ENSMUSG00000026872	Zeb2	zinc_finger_E-box_binding_homeobox_2	NM_015753	1.596	1.262
ENSMUSG00000026991	Pkp4	plakophilin_4	NM_026361/NM_175464	1.576	0.796
ENSMUSG00000027177	Hipk3	homeodomain_interacting_protein_kinase_3	NM_001145824/NM_010434	1.347	1.443
ENSMUSG00000027361	Gabpb1	GA_repeat_binding_protein,_beta_1	NM_010249/NM_207669	1.791	0.967
ENSMUSG00000027474	BC020535	cDNA_sequence_BC020535	NM_145536	2.064	1.592
ENSMUSG00000027889	Ampd2	adenosine_monophosphate_deaminase_2_(isoform_L)	NM_028779	1.413	0.752
ENSMUSG00000028007	Snx7	sorting_nexin_7	NM_029655	1.657	1.006
ENSMUSG00000028214	Gem	GTP_binding_protein_(gene_overexpressed_in_skeletal_muscle)	NM_010276	2.6	2.13
ENSMUSG00000029337	Fgf5	fibroblast_growth_factor_5	NM_010203	1.56	1.591
ENSMUSG00000029648	Flt1	FMS-like_tyrosine_kinase_1	NM_010228	3.278	1.684
ENSMUSG00000030031	Kbtbd8	kelch_repeat_and_BTB_(POZ)_domain_containing_8	NM_001008785/NM_001102670	2.339	1.4
ENSMUSG00000030096	Slc6a6	solute_carrier_family_6_(neurotransmitter_transporter,_taurine),_member_6	NM_009320	1.601	1.217
ENSMUSG00000030522	Mtmr10	myotubularin_related_protein_10	NM_172742	1.958	1.118
ENSMUSG00000031508	Ankrd10	ankyrin_repeat_domain_10	NM_133971	1.337	1.095
ENSMUSG00000033149	Phldb2	pleckstrin_homology-like_domain,_family_B,_member_2	NM_153412	1.314	0.961
ENSMUSG00000033323	Ctdp1	CTD_(carboxy-terminal_domain,_RNA_polymerase_II,_polypeptide_A)_phosphatase,_subunit_1	NM_026295	1.446	1.019
ENSMUSG00000034377	Tulp4	tubby_like_protein_4	NM_001103181/NM_054040	1.303	0.729
ENSMUSG00000034460	Six4	sine_oculis-related_homeobox_4_homolog_(Drosophila)	NM_011382	1.674	1.916
ENSMUSG00000034903	Cobll1	Cobl-like_1	NM_027225/NM_177025	2.656	1.546
ENSMUSG00000034928	Rnf44	ring_finger_protein_44	NM_001146025/NM_001146026/NM_001146027/NM_134064/NR_027395/NR_027396	1.672	0.998
ENSMUSG00000035021	Baz1a	bromodomain_adjacent_to_zinc_finger_domain_1A	NM_013815	2.241	1.134
ENSMUSG00000035337	Uchl4	ubiquitin_carboxyl-terminal_esterase_L4	NM_033607	1.374	0.691
ENSMUSG00000035354	Uvrag	UV_radiation_resistance_associated_gene	NM_178635	1.663	1.194
ENSMUSG00000035597	Prpf39	PRP39_pre-mRNA_processing_factor_39_homolog_(yeast)	NM_177806	1.414	0.897
ENSMUSG00000036256	Igfbp7	insulin-like_growth_factor_binding_protein_7	NM_008048	2.172	1.122
ENSMUSG00000036478	Btg1	B-cell_translocation_gene_1,_anti-proliferative	NM_007569	1.462	0.871
ENSMUSG00000038178	Slc43a2	solute_carrier_family_43,_member_2	NM_173388	1.533	0.982
ENSMUSG00000038495	Otud7b	OTU_domain_containing_7B	NM_001025613/NM_001025614	1.427	1.296
ENSMUSG00000038736	Nudcd1	NudC_domain_containing_1	NM_001113554/NM_026149	1.713	1.042
ENSMUSG00000039286	Fndc3b	fibronectin_type_III_domain_containing_3B	NM_173182	1.345	0.771
ENSMUSG00000039680	Mrps6	mitochondrial_ribosomal_protein_S6	NM_080456	2.686	1.661
ENSMUSG00000039748	Exo1	exonuclease_1	NM_012012	1.445	0.82
ENSMUSG00000039834	Zfp335	zinc_finger_protein_335	NM_199027	1.455	1.392
ENSMUSG00000042228	Lyn	Yamaguchi_sarcoma_viral_(v-yes-1)_oncogene_homolog	NM_001111096/NM_010747	1.692	1.002
ENSMUSG00000042308	Setd1a	SET_domain_containing_1A	NM_178029	1.605	0.936
ENSMUSG00000042354	Gnl3	guanine_nucleotide_binding_protein-like_3_(nucleolar)	NM_153547	1.329	0.693
ENSMUSG00000042359	Osbpl6	oxysterol_binding_protein-like_6	NM_145525	1.553	1.797
ENSMUSG00000042622	Maff	v-maf_musculoaponeurotic_fibrosarcoma_oncogene_family,_protein_F_(avian)	NM_010755	1.905	1.346
ENSMUSG00000043241	Upf2	UPF2_regulator_of_nonsense_transcripts_homolog_(yeast)	NM_001081132	1.508	0.922
ENSMUSG00000043252	Tmem64	transmembrane_protein_64	NM_181401	1.381	0.868
ENSMUSG00000043336	Filip1l	filamin_A_interacting_protein_1-like	NM_030163	1.706	0.946
ENSMUSG00000044062	0610009B14Rik	RIKEN_cDNA_0610009B14_gene	---	1.444	0.828
ENSMUSG00000044705	Olfr670	olfactory_receptor_670	NM_207146	1.66	0.928
ENSMUSG00000045107	1810063B07Rik	RIKEN_cDNA_1810063B07_gene	NM_026209	1.555	0.813
ENSMUSG00000045215	Asxl3	additional_sex_combs_like_3_(Drosophila)	---	1.396	1.054
ENSMUSG00000045216	Hs6st1	heparan_sulfate_6-O-sulfotransferase_1	NM_015818	1.354	0.962
ENSMUSG00000045414	1190002N15Rik	RIKEN_cDNA_1190002N15_gene	NM_001033145	1.523	1.007
ENSMUSG00000046280	She	src_homology_2_domain-containing_transforming_protein_E	NM_172530	1.388	1.361
ENSMUSG00000047714	Ppp1r2	protein_phosphatase_1,_regulatory_(inhibitor)_subunit_2	NM_025800/NR_003650	2.517	1.434
ENSMUSG00000048332	Lhfp	lipoma_HMGIC_fusion_partner	NM_175386	1.52	0.954
ENSMUSG00000048376	F2r	coagulation_factor_II_(thrombin)_receptor	NM_010169	1.876	1.166
ENSMUSG00000050520	Cldn8	claudin_8	NM_018778	1.811	1.401
ENSMUSG00000050565	Tor1aip2	torsin_A_interacting_protein_2	NM_172843	1.611	0.893
ENSMUSG00000051022	Hs3st1	heparan_sulfate_(glucosamine)_3-O-sulfotransferase_1	NM_010474	3.102	1.805
ENSMUSG00000052025	1700023I07Rik	RIKEN_cDNA_1700023I07_gene	NM_029707	2.032	1.216
ENSMUSG00000053801	Grwd1	glutamate-rich_WD_repeat_containing_1	NM_153419	1.676	0.866
ENSMUSG00000055531	Cpsf6	cleavage_and_polyadenylation_specific_factor_6	NM_001013391	1.335	0.908
ENSMUSG00000055723	Rras2	related_RAS_viral_(r-ras)_oncogene_homolog_2	NM_025846	2.049	1.498
ENSMUSG00000058071	Olfr818	olfactory_receptor_818	NM_146777	1.494	0.765
ENSMUSG00000059237	Gm6435	predicted_gene_6435	---	1.957	1.277
ENSMUSG00000061079	Zfp143	zinc_finger_protein_143	NM_009281	1.363	0.809
ENSMUSG00000063953	Amd2	S-adenosylmethionine_decarboxylase_2	---	1.948	1.268
ENSMUSG00000069539	Scyl2	SCY1-like_2_(S._cerevisiae)	NM_198021	1.434	1.304
ENSMUSG00000070866	Zfp804a	zinc_finger_protein_804A	NM_175513	1.785	0.923
ENSMUSG00000071192	Wfikkn1	WAP,_FS,_Ig,_KU,_and_NTR-containing_protein_1	NM_001100454	1.401	0.989
ENSMUSG00000071539	4930505N22Rik	RIKEN_cDNA_4930505N22_gene	---	1.544	0.839
ENSMUSG00000072894	Gm7749	predicted_gene_7749	---	2.131	1.33
ENSMUSG00000073856	Iqck	IQ_motif_containing_K	NM_001081446	1.465	0.94
ENSMUSG00000074971	Fibin	fin_bud_initiation_factor_homolog_(zebrafish)	NM_026271	1.424	0.72
ENSMUSG00000075232	Amd1	S-adenosylmethionine_decarboxylase_1	NM_007444/NM_009665	2.343	1.22
ENSMUSG00000076507	AY498738	cDNA_sequence_AY498738	---	1.701	2.054
ENSMUSG00000080049	Exosc6	exosome_component_6	NM_028274	1.552	0.895
