# Supplementary material for: Whole genome analysis of p38 SAPK-mediated gene expression upon stress
Source: BMC Genomics. 2010 Mar 1;11:144. doi: 10.1186/1471-2164-11-144 (PMC2842250; doi:10.1186/1471-2164-11-144)
Supplement: Additional file 4 — 4-fold down-regulated genes upon transient p38 SAPK activation. List of unique Ensemble-Id genes down-regulated 2.5 fold over a pool of control cells upon a transient p38 SAPK activation. Wild type MEFs and p38α-/- knock out MEFs cells were stimulated with 100 ng/ml TNFα, 25 ng/ml anisomycin and 100 mM NaCl for the indicated times in the absence or presence of 10 μM of SB203580. The p38 SAPK dependent genes are highlighted. [file 1471-2164-11-144-S4.XLS]

## Sheet: NaCl_2h_Down
Probe	Symbol	Description	GeneBank	Log2:NaCl_2h	Log2:KO_NaCl_2h	Log2:SB_NaCl_2h
A_51_P298912	2900017G11Rik	RIKEN cDNA 2900017G11 gene	AK013545	-2.54	-1.99821	-3.00599
A_51_P162326		similar to RIKEN cDNA 2610524H06 gene	BC056356	-2.01	-1.66349	-2.46305
A_52_P416810	Fkbp1a	FK506 binding protein 1a	AK085599	-2.38	-0.287574	0.272324
A_52_P134415	6030458C11Rik	RIKEN cDNA 6030458C11 gene	AK078182	-2.95	-1.9372	-1.93328
A_52_P296006	E030003N13Rik	RIKEN cDNA E030003N13 gene	AK051267	-3.44	-0.688398	-0.0628049
A_52_P653456				-2.09	-2.2549	-2.36333
A_51_P449624	6430706D22Rik	RIKEN cDNA 6430706D22 gene	BC004768	-2.42	-2.08327	-1.72517
A_51_P415455	6720473M11Rik	RIKEN cDNA 6720473M11 gene	AK020158	-2.34	-1.52696	-1.44553
A_51_P473770		Zinc finger, CCHC domain containing 7	AK085838	-2.19	-0.965026	-0.562402
A_52_P421713	9930012K11Rik	RIKEN cDNA 9930012K11 gene	NM_001004155	-2.35	-2.53667	-2.20996
A_52_P352362		similar to neural precursor cell expressed, developmentally down-regulated 4 isoform 2	AK087684	-2.05	-1.89566	-1.15014
A_51_P351763	Cd99	CD99 antigen	AK004342	-2.03	0.373988	0.326603
A_52_P549985	Asb13	ankyrin repeat and SOCS box-containing protein 13	AK008728	-2.08	0.83572	0.76723
A_52_P617542		RIKEN cDNA 4930473A06 gene	AK046568	-2.23	-1.0421	0.17032
A_51_P517423		heterogeneous nuclear ribonucleoprotein A0	AK019388	-2.09	0.578238	0.889606
A_51_P445487	2410066E13Rik	RIKEN cDNA 2410066E13 gene	NM_026629	-2.09	0.68805	1.01233
A_52_P329229	Foxe1	forkhead box E1 (thyroid transcription factor 2)	NM_183298	-2.18	0.309855	-0.200523
A_52_P995597		Synaptic nuclear envelope 2	AK046514	-2	0.202722	1.66195
A_52_P318631	Eef2	eukaryotic translation elongation factor 2	NM_007907	-2.09	0.674054	1.28687
A_52_P891503		Glycosyltransferase 28 domain containing 2	AK043234	-2.08	0.197296	0.864114
A_51_P353934	Nkx2-4	NK2 transcription factor related, locus 4 (Drosophila)	AF202039	-2.26	1.10466	1.68839
A_52_P179975	4930467D21Rik	RIKEN cDNA 4930467D21 gene	AK015518	-2.11	1.20484	1.76186

## Sheet: Anisomycin_45_Down
Probe	Symbol	Description	GeneBank	Log2:Anisomycin_45'	Log2:KO_Anisomycin_45'	Log2:SB_Anisomycin_45'
A_52_P604345		Transformed mouse 3T3 cell double minute 2	AK049762	-2.108	-0.315638	0.264808
A_52_P1132033		Mus musculus 0 day neonate eyeball cDNA, RIKEN full-length enriched library, clone:E130020A07 product:unclassifiable, full insert sequence.	AK053467	-2.024	0.45666	-0.0292426
A_52_P214516				-2.052	0.186538	0.27379
A_52_P268852	Helt	Hey-like transcription factor (zebrafish)	NM_173789	-2.001	0.0397882	-0.103725
A_52_P384767	Kcnb1	potassium voltage gated channel, Shab-related subfamily, member 1	NM_008420	-2.062	0.756291	-0.115976
A_51_P125056	Oxct2a	3-oxoacid CoA transferase 2A	NM_022033	-2.026	0.160542	-0.102591
A_52_P668146	Ccpg1	cell cycle progression 1	NM_028181	-2.242	0.54573	0.334285
A_51_P322138	Hspb2	heat shock protein 2	NM_024441	-2.183	0.265987	-0.326542
A_51_P351763	Cd99	CD99 antigen	AK004342	-2.073	0.286399	-0.106765
A_52_P94874	Gnas	GNAS (guanine nucleotide binding protein, alpha stimulating) complex locus	BC062654	-2.053	0.500248	-0.217857
A_52_P549985	Asb13	ankyrin repeat and SOCS box-containing protein 13	AK008728	-2.175	0.500386	0.169774
A_52_P166382	2810011L19Rik	RIKEN cDNA 2810011L19 gene	AK045952	-2.31	0.210204	0.540985
A_51_P152102	Atoh7	atonal homolog 7 (Drosophila)	NM_016864	-2.664	0.466996	-0.22972
A_51_P180463	Cutl2	cut-like 2 (Drosophila)	NM_007804	-2.034	0.757619	0.234423
A_52_P827126		Doublecortin and CaM kinase-like 2	AK042338	-2.084	0.117824	-0.042689
A_51_P488243	Erbb3	v-erb-b2 erythroblastic leukemia viral oncogene homolog 3 (avian)	NM_010153	-2.136	0.25452	-0.0835965
A_51_P517423		heterogeneous nuclear ribonucleoprotein A0	AK019388	-2.257	0.483992	0.0450507
A_52_P371823				-2.237	0.677668	-0.265279
A_51_P314375	Serpinc1	serine (or cysteine) peptidase inhibitor, clade C (antithrombin), member 1	NM_080844	-2.211	0.562475	0.19364
A_51_P395877	Ccr10	chemokine (C-C motif) receptor 10	NM_007721	-2.406	-0.0794417	-0.402474
A_51_P359137	Doc2g	double C2, gamma	NM_021791	-2.368	0.52096	-0.102182
A_51_P408821	Grhl2	grainyhead-like 2 (Drosophila)	NM_026496	-2.054	0.48127	0.446305
A_51_P415395	3300001A09Rik	RIKEN cDNA 3300001A09 gene	BC039571	-2.148	0.32322	0.226714
A_51_P442359		Mus musculus adult male olfactory brain cDNA, RIKEN full-length enriched library, clone:6430585D11 product:ubiquinol-cytochrome c reductase binding protein, full insert sequence.	AK078302	-2.353	0.0461574	0.0158564
A_52_P503796	Col5a3	procollagen, type V, alpha 3	NM_016919	-2.317	0.177279	0.333644
A_51_P445487	2410066E13Rik	RIKEN cDNA 2410066E13 gene	NM_026629	-2.587	0.576003	0.263637
A_52_P329229	Foxe1	forkhead box E1 (thyroid transcription factor 2)	NM_183298	-3.649	0.085035	-0.653944
A_52_P594584	Speer2	spermatogenesis associated glutamate (E)-rich protein 2	NM_173069	-2.256	1.26468	0.179421
A_51_P314501	Lars2	leucyl-tRNA synthetase, mitochondrial	NM_153168	-2.545	0.762018	1.00307
A_52_P519105				-2.174	1.37448	0.566245
A_52_P672496	Plekhq1	pleckstrin homology domain containing, family Q member 1	NM_153119	-2.205	1.12634	0.563508
A_52_P318631	Eef2	eukaryotic translation elongation factor 2	NM_007907	-2.863	0.211	0.39292
A_52_P891503		Glycosyltransferase 28 domain containing 2	AK043234	-2.93	0.128226	0.293971
A_51_P353934	Nkx2-4	NK2 transcription factor related, locus 4 (Drosophila)	AF202039	-2.638	1.85755	0.327263
A_51_P507669		Mus musculus 18S ribosomal RNA-like mRNA, partial sequence.	AY248756	-2.248	2.56544	1.9947
A_52_P179975	4930467D21Rik	RIKEN cDNA 4930467D21 gene	AK015518	-2.772	1.21284	0.518422

## Sheet: TNFa_45_Down
Probe	Symbol	Description	GeneBank	Log2:TNFa_2h	Log2:KO_TNFa_2h	Log2:SB_TNFa_2h'
A_51_P299599	Rims4	regulating synaptic membrane exocytosis 4	NM_183023	-2.772	-0.226416	-0.0319365
A_52_P577329	A230069A22Rik	RIKEN cDNA A230069A22 gene	AK035998	-3.149	0.375365	2.60665
A_52_P598420	Matn1	matrilin 1, cartilage matrix protein 1	NM_010769	-2.016	0.211183	-0.0855816
A_52_P384767	Kcnb1	potassium voltage gated channel, Shab-related subfamily, member 1	NM_008420	-2.054	0.270545	0.0614548
A_51_P322138	Hspb2	heat shock protein 2	NM_024441	-2.13	0.216632	0.118454
A_51_P351763	Cd99	CD99 antigen	AK004342	-2.054	0.438363	0.22006
A_52_P94874	Gnas	GNAS (guanine nucleotide binding protein, alpha stimulating) complex locus	BC062654	-2.174	-0.131404	0.023531
A_52_P549985	Asb13	ankyrin repeat and SOCS box-containing protein 13	AK008728	-2.277	0.815559	0.213683
A_51_P152102	Atoh7	atonal homolog 7 (Drosophila)	NM_016864	-2.914	-0.103378	0.0690786
A_51_P488243	Erbb3	v-erb-b2 erythroblastic leukemia viral oncogene homolog 3 (avian)	NM_010153	-2.106	-0.0856489	0.0448679
A_51_P517423		heterogeneous nuclear ribonucleoprotein A0	AK019388	-2.306	0.407836	0.294415
A_52_P371823				-2.51	-0.275092	0.0403832
A_51_P314375	Serpinc1	serine (or cysteine) peptidase inhibitor, clade C (antithrombin), member 1	NM_080844	-2.034	1.15305	0.418631
A_51_P395877	Ccr10	chemokine (C-C motif) receptor 10	NM_007721	-2.496	-0.159618	0.00168153
A_51_P359137	Doc2g	double C2, gamma	NM_021791	-2.311	-0.00498928	0.0787625
A_52_P463340	Gjc1	gap junction membrane channel protein chi 1	NM_178596	-2.159	1.18578	0.614281
A_51_P408821	Grhl2	grainyhead-like 2 (Drosophila)	NM_026496	-2.061	-0.133444	0.139139
A_51_P442359		Mus musculus adult male olfactory brain cDNA, RIKEN full-length enriched library, clone:6430585D11 product:ubiquinol-cytochrome c reductase binding protein, full insert sequence.	AK078302	-2.231	-0.316601	-0.00534261
A_52_P503796	Col5a3	procollagen, type V, alpha 3	NM_016919	-2.13	0.696519	0.577135
A_51_P445487	2410066E13Rik	RIKEN cDNA 2410066E13 gene	NM_026629	-2.403	1.0951	0.490578
A_52_P329229	Foxe1	forkhead box E1 (thyroid transcription factor 2)	NM_183298	-3.231	-0.467329	-0.242401
A_52_P594584	Speer2	spermatogenesis associated glutamate (E)-rich protein 2	NM_173069	-2.179	0.948767	0.869294
A_51_P314501	Lars2	leucyl-tRNA synthetase, mitochondrial	NM_153168	-2.193	2.05827	1.13049
A_52_P672496	Plekhq1	pleckstrin homology domain containing, family Q member 1	NM_153119	-2.076	1.14458	0.853596
A_52_P318631	Eef2	eukaryotic translation elongation factor 2	NM_007907	-2.902	0.735706	0.573573
A_52_P891503		Glycosyltransferase 28 domain containing 2	AK043234	-2.693	0.372534	0.48972
A_51_P353934	Nkx2-4	NK2 transcription factor related, locus 4 (Drosophila)	AF202039	-2.753	0.642431	0.965669
A_51_P507669		Mus musculus 18S ribosomal RNA-like mRNA, partial sequence.	AY248756	-2.22	3.25198	2.27596
A_52_P179975	4930467D21Rik	RIKEN cDNA 4930467D21 gene	AK015518	-2.636	1.19103	0.756836
