# Supplementary material for: Whole genome analysis of p38 SAPK-mediated gene expression upon stress
Source: BMC Genomics. 2010 Mar 1;11:144. doi: 10.1186/1471-2164-11-144 (PMC2842250; doi:10.1186/1471-2164-11-144)
Supplement: Additional file 5 — GO statistic analysis. Statistics showing significant (p-value ≤ 0.05 and multiple test corrected p-value) in the GO cell component, molecular function and biological processes enriched by the treatments NaCl, anisomycin and TNFα. Total observed genes and total gene number in a given category is also shown. [file 1471-2164-11-144-S5.XLS]

## Sheet: Treatment_CC
GO term	Condition	Number of genes with the term	Expected (by chance) number of genes with this GO term in this condition	Number of genes with this GO term in this condition	p-value	corrected p-value
chromatin	NaCl	234	5.31	12	0.01	0.14
chromatin	sAn	234	3.91	9	0.02	1
chromatin	TNFa	234	3.47	2	0.86	1
chromatin	KO NaCl p38D	234	3.85	11	0	0.05
chromatin	KO sAn_p38D	234	3.43	9	0.01	1
chromatin	KO TNFa_p38D	234	2.78	2	0.77	1
chromatin	SB-NaCl	234	3.89	9	0.02	0.23
chromatin	SB-sAn	234	3.37	7	0.05	1
chromatin	SB-TNFa	234	3.03	2	0.81	1
MHC class I protein complex	NaCl	31	0.7	1	0.51	1
MHC class I protein complex	sAn_	31	0.52	0	1	1
MHC class I protein complex	TNFa_	31	0.46	4	0	0.14
MHC class I protein complex	KO NaCl p38D	31	0.51	1	0.4	1
MHC class I protein complex	KO sAn_p38D	31	0.45	0	1	1
MHC class I protein complex	KO TNFa_p38D	31	0.37	4	48600	0.06
MHC class I protein complex	SB NaCl p38D	31	0.52	1	0.41	1
MHC class I protein complex	SB sAn_p38D	31	0.45	0	1	1
MHC class I protein complex	SB TNFa_p38D	31	0.4	4	66500	0.08
MHC protein complex	NaCl	41	0.93	2	0.24	1
MHC protein complex	sAn	41	0.69	1	0.5	1
MHC protein complex	TNFa	41	0.61	5	34700	0.08
MHC protein complex	KO NaCl p38D	41	0.67	1	0.49	1
MHC protein complex	KO sAn_p38D	41	0.6	1	0.45	1
MHC protein complex	KO TNFa_p38D	41	0.49	5	12500	0.03
MHC protein complex	SB NaCl	41	0.68	1	0.5	1
MHC protein complex	SB sAn	41	0.59	1	0.45	1
MHC protein complex	SB TNFa	41	0.53	5	18400	0.04
plasma membrane	NaCl	1395	31.65	29	0.71	1
plasma.membrane	sAn	1395	23.32	25	0.39	1
plasma.membrane	TNFa	1395	20.71	29	0.05	1
plasma membrane	KO NaCl p38D	1395	22.96	18	0.88	1
plasma membrane	KO sAn_p38D	1395	20.42	20	0.57	1
plasma membrane	KO TNFa_p38D	1395	16.59	25	0.03	0.95
plasma.membrane	SB-NaCl	1395	23.18	14	0.98	1
plasma.membrane	SB-sAn	1395	20.06	21	0.45	1
plasma.membrane	SB-TNFa	1395	18.03	25	0.07	1
ribonucleoprotein complex	NaCl	476	10.8	31	26200000	213000
ribonucleoprotein complex	sAn	476	7.96	1	1	1
ribonucleoprotein complex	TNFa	476	7.07	3	0.97	1
ribonucleoprotein complex	KO NaCl p38D	476	7.83	30	78400000000	957000000
ribonucleoprotein complex	KO sAn_p38D	476	6.97	1	1	1
ribonucleoprotein complex	KO TNFa_p38D	476	5.66	3	0.92	1
ribonucleoprotein complex	SB NaCl	476	7.91	29	3910000000	47600000
ribonucleoprotein complex	SB sAn	476	6.85	1	1	1
ribonucleoprotein complex	SB TNFa	476	6.15	3	0.95	1

## Sheet: Treatment_MF
GO term	Condition	Number of genes with the term	Expected (by chance) number of genes with this GO term in this condition	Number of genes with this GO term in this condition	p-value	corrected p-value
chemokine activity	NaCl 2h	38	0.35	1	0.3	1
chemokine activity	sAn	38	0.29	4	19800	0.02
chemokine activity	TNFa	38	0.28	9	9780000000000	2410000000
chemokine activity	KO NaCl p38D	38	0.21	1	0.19	1
chemokine activity	KO sAn_p38D	38	0.24	3	0	0.3
chemokine activity	KO TNFa_p38D	38	0.2	4	503000	0.01
chemokine activity	SB NaCl	38	0.26	1	0.23	1
chemokine activity	SB sAn	38	0.25	4	12400	0.02
chemokine activity	SB TNFa	38	0.25	9	3230000000000	79500000000
cytokine activity	NaCl 2h	211	1.95	2	0.58	1
cytokine activity	sAn	211	1.6	4	0.08	1
cytokine activity	TNFa	211	1.58	13	104000000	1280000
cytokine activity	KO NaCl p38D	211	1.16	2	0.32	1
cytokine activity	KO sAn_p38D	211	1.34	3	0.15	1
cytokine activity	KO TNFa_p38D	211	1.12	6	1000	0.12
cytokine activity	SB NaCl	211	1.46	2	0.43	1
cytokine activity	SB sAn	211	1.41	4	0.05	1
cytokine activity	SB TNFa	211	1.39	13	2400000000	29500000
transcription factor activity	NaCl 2h	862	7.97	24	3000000	73900
transcription factor activity	sAn_45	862	6.53	19	496000	0.01
transcription factor activity	TNFa_45	862	6.44	17	36800	0.03
transcription factor activity	KO NaCl p38D	862	4.74	8	0.11	1
transcription factor activity	KO sAn_p38D	862	5.46	11	0.02	0.83
transcription factor activity	KO TNFa_p38D	862	4.56	9	0.04	1
transcription factor activity	SB NaCl	862	5.95	13	0.01	0.99
transcription factor activity	SB sAn	862	5.77	17	10400	0.03
transcription factor activity	SB TNFa	862	5.68	13	0.01	0.35
transmembrane transporter activity	NaCl 2h	1001	9.25	16	0.03	0.94
transmembrane transporter activity	sAn_45	1001	7.59	12	0.08	1
transmembrane transporter activity	TNFa_45	1001	7.48	8	0.47	1
transmembrane transporter activity	KO NaCl p38D	1001	5.51	12	0.01	1
transmembrane transporter activity	KO sAn_p38D	1001	6.34	12	0.03	0.82
transmembrane transporter activity	KO TNFa_p38D	1001	5.3	8	0.17	1
transmembrane transporter activity	SB NaCl	1001	6.91	13	0.02	0.92
transmembrane transporter activity	SB sAn	1001	6.7	11	0.08	1
transmembrane transporter activity	SB TNFa	1001	6.6	7	0.49	1

## Sheet: Treatment_BP
GO term	Condition	Number of genes with the term	Expected (by chance) number of genes with this GO term in this condition	Number of genes with this GO term in this condition	p-value	corrected p-value
cell migration	NaCl	290	2.68	11	10100	0
cell migration	sAn	290	2.2	6	0.02	0.25
cell migration	TNFa	290	2.17	6	0.02	0.3
cell migration	KO NaCl p38D	290	1.6	4	0.08	1
cell migration	KO sAn_p38D	290	1.84	6	0.01	0.28
cell migration	KO TNFa_p38D	290	1.54	2	0.45	1
cell migration	SB NaCl	290	2	8	0	0.07
cell migration	SB sAn	290	1.94	6	0.01	0.21
cell migration	SB TNFa	290	1.91	6	0.01	0.4
chemotaxis	NaCl	155	1.43	4	0.06	0.3
chemotaxis	sAn	155	1.17	6	0	0.03
chemotaxis	TNFa	155	1.16	9	3070000	42900
chemotaxis	KO NaCl p38D	155	0.85	2	0.21	1
chemotaxis	KO sAn_p38D	155	0.98	4	0.02	0.3
chemotaxis	KO TNFa_p38D	155	0.82	3	0.05	1
chemotaxis	SB NaCl	155	1.07	2	0.29	0.81
chemotaxis	SB sAn	155	1.04	6	67400	0.03
chemotaxis	SB TNFa	155	1.02	8	104000	0
immune system process	NaCl	704	6.51	10	0.12	0.48
immune system process	sAn	704	5.34	10	0.05	0.33
immune system process	TNFa	704	5.26	23	7990000000	2970000
immune system process	KO NaCl p38D	704	3.87	5	0.35	1
immune system process	KO sAn_p38D	704	4.46	7	0.16	0.83
immune system process	KO TNFa_p38D	704	3.73	11	0	0.26
immune system process	SB NaCl	704	4.86	8	0.12	0.64
immune system process	SB sAn	704	4.72	9	0.05	0.41
immune system process	SB TNFa	704	4.64	21	199000000	7390000
inflammatory response	NaCl	244	2.25	3	0.39	0.85
inflammatory response	sAn	244	1.85	6	0.01	0.18
inflammatory response	TNFa	244	1.82	15	81600000000	91100000
inflammatory response	KO NaCl p38D	244	1.34	2	0.39	1
inflammatory response	KO sAn_p38D	244	1.55	5	0.02	0.3
inflammatory response	sAn_45 up	244	1.85	6	0.01	0.18
inflammatory response	SB NaCl	244	1.68	3	0.24	0.77
inflammatory response	SB sAn	244	1.63	6	0.01	0.13
inflammatory response	SB TNFa	244	1.61	15	15000000000	16700000
programmed cell death	NaCl	631	5.83	15	99900	0.02
programmed cell death	sAn	631	4.78	10	0.02	0.25
programmed cell death	TNFa	631	4.72	11	0.01	0.23
programmed cell death	KO NaCl p38D	631	3.47	4	0.46	1
programmed cell death	KO sAn_p38D	631	4	7	0.11	0.81
programmed cell death	KO TNFa_p38D	631	3.34	2	0.85	1
programmed cell death	SB NaCl	631	4.36	12	0	0.07
programmed cell death	SB sAn	631	4.23	9	0.03	0.28
programmed cell death	SB TNFa	631	4.16	8	0.06	0.64
regulation of cell proliferation	NaCl	361	3.34	13	419000	0
regulation of cell proliferation	sAn	361	2.74	8	0.01	0.13
regulation of cell proliferation	TNFa	361	2.7	7	0.02	0.29
regulation of cell proliferation	KO NaCl p38D	361	1.99	4	0.14	1
regulation of cell proliferation	KO sAn_p38D	361	2.29	6	0.03	0.35
regulation of cell proliferation	KO TNFa_p38D	361	1.91	1	0.85	1
regulation of cell proliferation	SB NaCl	361	2.49	9	0	0.07
regulation of cell proliferation	SB sAn	361	2.42	7	0.01	0.19
regulation of cell proliferation	SB TNFa	361	2.38	6	0.03	0.55
response to stress	NaCl	1071	9.9	16	0.04	0.27
response to stress	sAn	1071	8.12	17	0	0.09
response to stress	TNFa	1071	8.01	24	3360000	41700
response to stress	KO NaCl p38D	1071	5.89	7	0.38	1
response to stress	KO sAn_p38D	1071	6.78	14	0.01	0.27
response to stress	KO TNFa_p38D	1071	5.67	15	78100	0.15
response to stress	SB NaCl	1071	7.4	13	0.04	0.35
response to stress	SB sAn	1071	7.17	17	0	0.04
response to stress	SB TNFa	1071	7.06	23	1390000	22200
response to wounding	NaCl	390	3.6	6	0.16	0.58
response to wounding	sAn	390	2.96	7	0.03	0.27
response to wounding	TNFa	390	2.92	18	1750000000	97500000
response to wounding	KO NaCl p38D	390	2.15	4	0.17	1
response to wounding	KO sAn_p38D	390	2.47	6	0.04	0.42
response to wounding	KO TNFa_p38D	390	2.07	10	562000	0.06
response to wounding	SB NaCl	390	2.69	5	0.14	0.67
response to wounding	SB sAn	390	2.61	7	0.02	0.23
response to wounding	SB TNFa	390	2.57	17	1820000000	1020000
RNA biosynthetic process	NaCl	2059	19.03	34	0	0.02
RNA biosynthetic process	sAn	2059	15.61	36	6310000	78200
RNA biosynthetic process	TNFa	2059	15.39	20	0.15	0.7
RNA biosynthetic process	KO NaCl p38D	2059	11.33	13	0.35	1
RNA biosynthetic process	KO sAn_p38D	2059	13.04	26	97000	0.08
RNA biosynthetic process	KO TNFa_p38D	2059	10.9	10	0.65	1
RNA biosynthetic process	SB NaCl	2059	14.22	22	0.03	0.31
RNA biosynthetic process	SB sAn	2059	13.79	31	426000	0
RNA biosynthetic process	SB TNFa	2059	13.58	14	0.49	1

## Sheet: TimeCourse_CC
GO term	Condition	Number of genes with the term	Expected mean (by chance) number of genes with this GO term in this condition	Number of genes with this GO term in this condition	p-value	corrected p-value
chromatin	NaCl_45 up	234	3.07	5	0.2	1
chromatin	NaCl_2h up	234	5.31	12	0.01	0.14
chromatin	NaCl_8h up	234	7.91	15	0.01	0.15
chromatin	SB-NaCl_45	234	2.68	5	0.13	1
chromatin	SB-NaCl_2h	234	3.89	9	0.02	0.23
chromatin	SB-NaCl_8h	234	5.3	11	0.02	0.21
integral to membrane	NaCl_45 up	5117	67.21	85	0.02	1
integral to membrane	NaCl_2h up	5117	116.1	97	0.97	1
integral to membrane	NaCl_8h up	5117	172.95	142	0.99	1
integral to membrane	SB NaCl_45	5117	58.71	73	0.04	1
integral to membrane	SB NaCl_2h	5117	85.01	68	0.98	1
integral to membrane	SB NaCl_8h	5117	115.83	95	0.98	1
nucleolus	NaCl_45 up	123	1.62	0	1	1
nucleolus	NaCl_2h up	123	2.79	3	0.53	1
nucleolus	NaCl_8h up	123	4.16	15	191000	66600
nucleolus	SB NaCl_45	123	1.41	0	1	1
nucleolus	SB NaCl_2h	123	2.04	3	0.34	1
nucleolus	SB NaCl_8h	123	2.78	10	51900	0.02
nucleus	NaCl_45 up	3921	51.5	50	0.6	1
nucleus	NaCl_2h up	3921	88.96	124	21800	0.01
nucleus	NaCl_8h up	3921	132.53	204	2620000000	64000000
nucleus	SB NaCl_45	3921	44.99	48	0.35	1
nucleus	SB NaCl_2h	3921	65.14	88	0	0.07
nucleus	SB NaCl_8h	3921	88.76	136	1450000	35300
pore complex	NaCl_45 up	58	0.76	0	1	1
pore complex	NaCl_2h up	58	1.32	0	1	1
pore complex	NaCl_8h up	58	1.96	5	0.05	0.34
pore complex	SB NaCl_45	58	0.67	0	1	1
pore complex	SB NaCl_2h	58	0.96	0	1	1
pore complex	SB NaCl_8h	58	1.31	3	0.14	0.61
ribonucleoprotein complex	NaCl_45 up	476	6.25	4	0.87	1
ribonucleoprotein complex	NaCl_2h up	476	10.8	31	26200000	213000
ribonucleoprotein complex	NaCl_8h up	476	16.09	21	0.13	0.56
ribonucleoprotein complex	SB NaCl_45	476	5.46	3	0.91	1
ribonucleoprotein complex	SB NaCl_2h	476	7.91	29	3910000000	47600000
ribonucleoprotein complex	SB NaCl_8h	476	10.77	12	0.39	0.93

## Sheet: TimeCourse_MF
GO term	Condition	Number of genes with the term	Expected (by chance) number of genes with this GO term in this condition	Number of genes with this GO term in this condition	p-value	corrected p-value
chemokine activity	NaCl_45 up	38	0.22	0	1	1
chemokine activity	NaCl_2h up	38	0.35	1	0.3	1
chemokine activity	NaCl_8h up	38	0.63	4	0	0.18
chemokine activity	SB NaCl_45	38	0.2	0	1	1
chemokine activity	SB NaCl_2h	38	0.26	1	0.23	1
chemokine activity	SB NaCl_8h	38	0.39	4	64700	0.06
cytokine activity	NaCl_45 up	211	1.25	0	1	1
cytokine activity	NaCl_2h up	211	1.95	2	0.58	1
cytokine activity	NaCl_8h up	211	3.52	9	0.01	0.26
cytokine activity	SB NaCl_45	211	1.13	0	1	1
cytokine activity	SB NaCl_2h	211	1.46	2	0.43	1
cytokine activity	SB NaCl_8h	211	2.19	7	0.01	0.24
G protein coupled receptor activity	NaCl_45 up	1653	9.78	20	0	0.43
G protein coupled receptor activity	NaCl_2h up	1653	15.28	13	0.76	1
G protein coupled receptor activity	NaCl_8h up	1653	27.55	16	0.99	1
G protein coupled receptor activity	SB NaCl_45	1653	8.84	19	0	0.95
G protein coupled receptor activity	SB NaCl_2h	1653	11.41	10	0.7	1
G protein coupled receptor activity	SB NaCl_8h	1653	17.16	11	0.96	1
ion transmembrane transporter activity	NaCl_45 up	822	4.87	11	0.01	0.39
ion transmembrane transporter activity	NaCl_2h up	822	7.6	12	0.08	1
ion transmembrane transporter activity	NaCl_8h up	822	13.7	15	0.4	1
ion transmembrane transporter activity	SB NaCl_45	822	4.4	10	0.01	0.6
ion transmembrane transporter activity	SB NaCl_2h	822	5.68	10	0.06	1
ion transmembrane transporter activity	SB NaCl_8h	822	8.54	9	0.48	1
protein serine/threonine kinase activity	NaCl_45 up	505	2.99	1	0.95	1
protein serine/threonine kinase activity	NaCl_2h up	505	4.67	3	0.85	1
protein serine/threonine kinase activity	NaCl_8h up	505	8.42	15	0.02	0.4
protein serine/threonine kinase activity	SB NaCl_45	505	2.7	0	1	1
protein serine/threonine kinase activity	SB NaCl_2h	505	3.49	2	0.86	1
protein serine/threonine kinase activity	SB NaCl_8h	505	5.24	10	0.04	1
transcription factor activity	NaCl_45 up	862	5.1	12	0.01	0.51
transcription factor activity	NaCl_2h up	862	7.97	24	3000000	73900
transcription factor activity	NaCl_8h up	862	14.37	33	144000	0.01
transcription factor activity	SB NaCl_45	862	4.61	12	0	0.7
transcription factor activity	SB NaCl_2h	862	5.95	13	0.01	0.99
transcription factor activity	SB NaCl_8h	862	8.95	23	551000	0.03

## Sheet: TimeCourse_BP
GO term	Condition	Number of genes with the term	Expected mean (by chance) number of genes with this GO term in this condition	Number of genes with this GO term in this condition	p-value	corrected p-value
cell migration	NaCl_45 up	290	1.72	4	0.1	0.74
cell migration	NaCl_2h up	290	2.68	11	10100	0
cell migration	NaCl_8h up	290	4.83	18	2560000	28600
cell migration	SB NaCl_45	290	1.55	4	0.07	0.76
cell migration	SB NaCl_2h	290	2	8	0	0.07
cell migration	SB NaCl_8h	290	3.01	12	649000	0
cell proliferation	NaCl_45 up	508	3.01	7	0.03	0.42
cell proliferation	NaCl_2h up	508	4.69	14	35200	0.01
cell proliferation	NaCl_8h up	508	8.47	24	7390000	51500
cell proliferation	SB NaCl_45	508	2.72	6	0.06	0.66
cell proliferation	SB NaCl_2h	508	3.51	10	0	0.07
cell proliferation	SB NaCl_8h	508	5.27	16	11300	0
cell surface receptor linked signal transduction	NaCl_45 up	2407	14.25	28	79000	0.1
cell surface receptor linked signal transduction	NaCl_2h up	2407	22.24	27	0.18	0.63
cell surface receptor linked signal transduction	NaCl_8h up	2407	40.11	39	0.59	0.91
cell surface receptor linked signal transduction	SB NaCl_45	2407	12.87	24	0	0.43
cell surface receptor linked signal transduction	SB NaCl_2h	2407	16.62	19	0.31	0.83
cell surface receptor linked signal transduction	SB NaCl_8h	2407	24.99	28	0.3	0.65
dephosphorylation	NaCl_45 up	141	0.83	1	0.57	1
dephosphorylation	NaCl_2h up	141	1.3	3	0.14	0.55
dephosphorylation	NaCl_8h up	141	2.35	8	0	0.03
dephosphorylation	SB NaCl_45	141	0.75	1	0.53	1
dephosphorylation	SB NaCl_2h	141	0.97	2	0.25	0.79
dephosphorylation	SB NaCl_8h	141	1.46	5	0.02	0.11
growth	NaCl_45 up	249	1.47	3	0.18	0.84
growth	NaCl_2h up	249	2.3	4	0.2	0.65
growth	NaCl_8h up	249	4.15	13	33200	0.01
growth	SB NaCl_45	249	1.33	2	0.38	1
growth	SB NaCl_2h	249	1.72	2	0.51	1
growth	SB NaCl_8h	249	2.59	8	0	0.05
inflammatory response	NaCl_45 up	244	1.44	3	0.18	0.86
inflammatory response	NaCl_2h up	244	2.25	3	0.39	0.85
inflammatory response	NaCl_8h up	244	4.07	10	0.01	0.06
inflammatory response	SB NaCl_45	244	1.3	3	0.14	0.97
inflammatory response	SB NaCl_2h	244	1.68	3	0.24	0.77
inflammatory response	SB NaCl_8h	244	2.53	8	0	0.04
negative regulation of programmed cell death	NaCl_45 up	177	1.05	2	0.28	0.92
negative regulation of programmed cell death	NaCl_2h up	177	1.64	6	0.01	0.07
negative regulation of programmed cell death	NaCl_8h up	177	2.95	11	21400	0
negative regulation of programmed cell death	SB NaCl_45	177	0.95	2	0.24	0.99
negative regulation of programmed cell death	SB NaCl_2h	177	1.22	5	0.01	0.15
negative regulation of programmed cell death	SB NaCl_8h	177	1.84	10	194000	0
programmed cell death	NaCl_45 up	631	3.73	4	0.51	1
programmed cell death	NaCl_2h up	631	5.83	15	99900	0.02
programmed cell death	NaCl_8h up	631	10.52	22	0	0.02
programmed cell death	SB NaCl_45	631	3.37	3	0.66	1
programmed cell death	SB NaCl_2h	631	4.36	12	0	0.07
programmed cell death	SB NaCl_8h	631	6.55	19	498000	0
response to stress	NaCl_45 up	1071	6.34	10	0.11	0.8
response to stress	NaCl_2h up	1071	9.9	16	0.04	0.27
response to stress	NaCl_8h up	1071	17.85	41	1460000	23300
response to stress	SB NaCl_45	1071	5.73	9	0.13	0.99
response to stress	SB NaCl_2h	1071	7.4	13	0.04	0.35
response to stress	SB NaCl_8h	1071	11.12	31	61400000	22800
RNA biosynthetic process	NaCl_45 up	2059	12.19	15	0.24	0.88
RNA biosynthetic process	NaCl_2h up	2059	19.03	34	0	0.02
RNA biosynthetic process	NaCl_8h up	2059	34.31	59	692000	0
RNA biosynthetic process	SB NaCl_45	2059	11.01	15	0.15	0.94
RNA biosynthetic process	SB NaCl_2h	2059	14.22	22	0.03	0.31
RNA biosynthetic process	SB NaCl_8h	2059	21.38	40	18900	0
